# Supplementary material for: Structure-guided design and cloning of peptide inhibitors targeting CDK9/cyclin T1 protein-protein interaction
Source: Front Pharmacol. 2024 May 14;15:1327820. doi: 10.3389/fphar.2024.1327820 (PMC11130503; doi:10.3389/fphar.2024.1327820)
Supplement: Supplementary file 1 [file DataSheet1.zip]

Archive with 6 entries (6 files):
- Supplemetary files/Cloned mp20.gbk
- Supplemetary files/Cloned mp29.gbk
- Supplemetary files/Cloned mp3.gbk
- Supplemetary files/Code.py.py
- Supplemetary files/Supplementary Material S1_Results_osprey.xlsx
- Supplemetary files/Supplementary Material S2.pdf
