# Supplementary material for: Structure-guided design and cloning of peptide inhibitors targeting CDK9/cyclin T1 protein-protein interaction
Source: Front Pharmacol. 2024 May 14;15:1327820. doi: 10.3389/fphar.2024.1327820 (PMC11130503; doi:10.3389/fphar.2024.1327820)
Supplement: Supplementary file 1 [file DataSheet1.zip › Supplemetary files/Supplementary Material S1_Results_osprey.xlsx]

## Sheet: output
Name	Energy
temp2_ARG_ARG_ARG_ARG_ARG	-109.924
temp2_ASP_ARG_ARG_ARG_ARG	-103.588
temp2_ARG_ASP_ARG_ARG_ARG	-103.429
temp2_ARG_ARG_ARG_ARG_ASP	-101.902
temp2_ARG_ARG_ARG_ASP_ARG	-101.354
temp2_ARG_ARG_ASP_ARG_ARG	-99.4005
temp2_ARG_TRP_ARG_ARG_ARG	-95.4702
temp2_ARG_ARG_TRP_ARG_ARG	-94.0645
temp2_ASP_ARG_ARG_ASP_ARG	-93.7813
temp2_TRP_ARG_ARG_ARG_ARG	-93.6738
temp2_ARG_ARG_ARG_ARG_TRP	-93.5717
temp2_ARG_ASP_ARG_ASP_ARG	-93.4642
temp2_ARG_SER_ARG_ARG_ARG	-93.4502
temp2_ARG_ARG_ARG_ARG_THR	-93.2463
temp2_ARG_ARG_ARG_ARG_SER	-93.2048
temp2_ARG_ARG_ARG_THR_ARG	-93.1587
temp2_THR_ARG_ARG_ARG_ARG	-93.0995
temp2_ARG_ARG_ARG_TRP_ARG	-93.0126
temp2_SER_ARG_ARG_ARG_ARG	-92.8972
temp2_ARG_THR_ARG_ARG_ARG	-92.8597
temp2_ARG_ARG_ARG_SER_ARG	-92.4893
temp2_ASP_ARG_ARG_ARG_ASP	-92.2002
temp2_ARG_ARG_THR_ARG_ARG	-91.5956
temp2_ASP_ARG_ASP_ARG_ARG	-91.3608
temp2_ARG_ARG_SER_ARG_ARG	-90.7424
temp2_ASP_ASP_ARG_ARG_ARG	-90.1528
temp2_ARG_ARG_ARG_ASP_ASP	-90.1426
temp2_ARG_ARG_ASP_ASP_ARG	-89.8655
temp2_ARG_ASP_ASP_ARG_ARG	-89.7467
temp2_ARG_ARG_ASP_ARG_ASP	-88.7328
temp2_ARG_ASP_ARG_ARG_ASP	-88.5249
temp2_ARG_ILE_ARG_ARG_ARG	-88.4955
temp2_ARG_ARG_ARG_ILE_ARG	-87.4469
temp2_ASP_ARG_TRP_ARG_ARG	-87.19
temp2_ILE_ARG_ARG_ARG_ARG	-86.8583
temp2_ASP_ARG_ARG_THR_ARG	-86.4047
temp2_ASP_ARG_ARG_TRP_ARG	-86.2315
temp2_ARG_ASP_ARG_THR_ARG	-86.1737
temp2_ARG_TRP_ARG_ASP_ARG	-86.1366
temp2_ASP_ARG_ARG_ARG_THR	-86.1299
temp2_ARG_ASP_ARG_TRP_ARG	-86.0094
temp2_ASP_ARG_ARG_ARG_TRP	-85.9222
temp2_ASP_ARG_ARG_ARG_SER	-85.9062
temp2_TRP_ASP_ARG_ARG_ARG	-85.8619
temp2_ASP_ARG_ARG_SER_ARG	-85.7153
temp2_ARG_ASP_ARG_SER_ARG	-85.4597
temp2_THR_ASP_ARG_ARG_ARG	-85.3614
temp2_TRP_ARG_ARG_ARG_ASP	-85.2777
temp2_SER_ASP_ARG_ARG_ARG	-85.017
temp2_ASP_ARG_THR_ARG_ARG	-84.8147
temp2_TRP_ARG_ARG_ASP_ARG	-84.7564
temp2_ARG_ASP_ARG_ARG_THR	-84.5971
temp2_ARG_ARG_TRP_ASP_ARG	-84.5205
temp2_ARG_ASP_ARG_ARG_TRP	-84.5201
temp2_ASP_TRP_ARG_ARG_ARG	-84.3934
temp2_ARG_ASP_TRP_ARG_ARG	-84.3474
temp2_ARG_ASP_ARG_ARG_SER	-84.3187
temp2_THR_ARG_ARG_ARG_ASP	-84.2631
temp2_THR_ARG_ARG_ASP_ARG	-84.1931
temp2_SER_ARG_ARG_ASP_ARG	-83.9454
temp2_ARG_SER_ARG_ASP_ARG	-83.932
temp2_ARG_ARG_ARG_ARG_ILE	-83.9259
temp2_ARG_ARG_ARG_ASP_TRP	-83.9221
temp2_ASP_ARG_SER_ARG_ARG	-83.9194
temp2_SER_ARG_ARG_ARG_ASP	-83.8923
temp2_ARG_ARG_TRP_ARG_ASP	-83.7943
temp2_ARG_ARG_ARG_THR_ASP	-83.7829
temp2_ARG_ARG_ARG_TRP_ASP	-83.659
temp2_ARG_ARG_ASP_ARG_TRP	-83.3488
temp2_ARG_THR_ARG_ASP_ARG	-83.3456
temp2_ARG_TRP_ARG_ARG_ASP	-83.1583
temp2_ARG_ARG_ARG_ASP_SER	-83.1396
temp2_ARG_ARG_ARG_SER_ASP	-83.0096
temp2_ARG_ASP_THR_ARG_ARG	-82.925
temp2_ARG_ARG_THR_ARG_ASP	-82.8687
temp2_ASP_SER_ARG_ARG_ARG	-82.8137
temp2_TRP_ARG_ASP_ARG_ARG	-82.7332
temp2_ARG_ARG_THR_ASP_ARG	-82.52
temp2_ARG_ARG_ARG_ASP_THR	-82.5005
temp2_ARG_TRP_ASP_ARG_ARG	-82.3284
temp2_ARG_ARG_ASP_THR_ARG	-82.2245
temp2_ARG_ARG_ASP_TRP_ARG	-82.1335
temp2_ARG_SER_ARG_ARG_ASP	-82.1201
temp2_ASP_THR_ARG_ARG_ARG	-82.1016
temp2_ARG_ASP_SER_ARG_ARG	-82.0797
temp2_ARG_ARG_SER_ARG_ASP	-81.9778
temp2_ARG_ARG_ASP_ARG_SER	-81.9235
temp2_ARG_ARG_ASP_ARG_THR	-81.9133
temp2_THR_ARG_ASP_ARG_ARG	-81.7433
temp2_ARG_ARG_ASP_SER_ARG	-81.711
temp2_ARG_ARG_ILE_ARG_ARG	-81.6887
temp2_ARG_ARG_SER_ASP_ARG	-81.5935
temp2_SER_ARG_ASP_ARG_ARG	-81.4926
temp2_ARG_THR_ARG_ARG_ASP	-81.4757
temp2_ARG_SER_ASP_ARG_ARG	-81.3216
temp2_ASP_ARG_ARG_ILE_ARG	-80.6771
temp2_ARG_THR_ASP_ARG_ARG	-80.6025
temp2_ARG_ASP_ARG_ILE_ARG	-80.4585
temp2_ASP_ARG_ASP_ASP_ARG	-79.9486
temp2_TRP_TRP_ARG_ARG_ARG	-79.6776
temp2_ASP_ASP_ARG_ASP_ARG	-79.5246
temp2_ASP_ARG_ARG_ASP_ASP	-79.1362
temp2_ARG_ILE_ARG_ASP_ARG	-78.9931
temp2_ILE_ASP_ARG_ARG_ARG	-78.8055
temp2_ARG_TRP_ARG_THR_ARG	-78.3973
temp2_ARG_TRP_ARG_ARG_TRP	-78.2437
temp2_ARG_TRP_ARG_TRP_ARG	-78.2333
temp2_ARG_TRP_ARG_ARG_THR	-78.2151
temp2_ARG_TRP_TRP_ARG_ARG	-78.1983
temp2_ARG_ARG_ARG_ILE_ASP	-77.9956
temp2_ILE_ARG_ARG_ASP_ARG	-77.943
temp2_ARG_ASP_ASP_ASP_ARG	-77.9075
temp2_ILE_ARG_ARG_ARG_ASP	-77.8637
temp2_THR_TRP_ARG_ARG_ARG	-77.8541
temp2_ARG_TRP_ARG_ARG_SER	-77.852
temp2_ARG_TRP_ARG_SER_ARG	-77.7072
temp2_TRP_ARG_TRP_ARG_ARG	-77.5985
temp2_SER_TRP_ARG_ARG_ARG	-77.4841
temp2_TRP_ARG_ARG_ARG_TRP	-77.2685
temp2_ASP_ILE_ARG_ARG_ARG	-77.151
temp2_ARG_ARG_TRP_ARG_SER	-77.0122
temp2_ARG_ARG_TRP_THR_ARG	-76.9746
temp2_ARG_ILE_ARG_ARG_ASP	-76.9493
temp2_THR_ARG_TRP_ARG_ARG	-76.9206
temp2_ARG_ARG_TRP_TRP_ARG	-76.8631
temp2_ARG_SER_TRP_ARG_ARG	-76.7845
temp2_TRP_ARG_ARG_THR_ARG	-76.7795
temp2_TRP_ARG_ARG_ARG_THR	-76.7703
temp2_SER_ARG_TRP_ARG_ARG	-76.7614
temp2_ASP_ARG_ARG_ARG_ILE	-76.7604
temp2_TRP_ARG_ARG_ARG_SER	-76.7046
temp2_ASP_ARG_TRP_ASP_ARG	-76.6635
temp2_TRP_ARG_ARG_TRP_ARG	-76.6279
temp2_ARG_ARG_ASP_ILE_ARG	-76.5596
temp2_ASP_ARG_ASP_ARG_ASP	-76.4754
temp2_ARG_SER_ARG_THR_ARG	-76.3846
temp2_TRP_SER_ARG_ARG_ARG	-76.379
temp2_TRP_THR_ARG_ARG_ARG	-76.3541
temp2_ARG_ARG_TRP_ARG_TRP	-76.34
temp2_ARG_ARG_ARG_THR_TRP	-76.339
temp2_ARG_ARG_TRP_SER_ARG	-76.3025
temp2_ARG_ARG_ARG_TRP_TRP	-76.2295
temp2_ARG_SER_ARG_TRP_ARG	-76.2176
temp2_THR_ARG_ARG_THR_ARG	-76.2081
temp2_THR_ARG_ARG_ARG_THR	-76.205
temp2_ARG_THR_TRP_ARG_ARG	-76.2018
temp2_THR_ARG_ARG_ARG_TRP	-76.1649
temp2_THR_ARG_ARG_ARG_SER	-76.141
temp2_TRP_ARG_ARG_SER_ARG	-76.107
temp2_ARG_TRP_THR_ARG_ARG	-76.1038
temp2_ARG_SER_ARG_ARG_THR	-76.0996
temp2_ARG_ILE_ASP_ARG_ARG	-76.0752
temp2_THR_ARG_ARG_TRP_ARG	-76.0564
temp2_SER_ARG_ARG_THR_ARG	-75.9735
temp2_SER_ARG_ARG_ARG_THR	-75.9551
temp2_ARG_SER_ARG_ARG_TRP	-75.9063
temp2_SER_ARG_ARG_ARG_SER	-75.8875
temp2_ARG_SER_ARG_ARG_SER	-75.8866
temp2_THR_SER_ARG_ARG_ARG	-75.8527
temp2_SER_ARG_ARG_TRP_ARG	-75.8215
temp2_SER_ARG_ARG_ARG_TRP	-75.7956
temp2_ARG_THR_ARG_THR_ARG	-75.7887
temp2_ARG_ARG_ARG_THR_SER	-75.7871
temp2_ARG_SER_ARG_SER_ARG	-75.6947
temp2_ARG_ARG_ARG_THR_THR	-75.6787
temp2_ARG_ARG_ARG_TRP_SER	-75.6473
temp2_ARG_THR_ARG_TRP_ARG	-75.6217
temp2_ARG_ARG_ARG_SER_TRP	-75.6054
temp2_TRP_ASP_ARG_ASP_ARG	-75.6019
temp2_ARG_THR_ARG_ARG_THR	-75.5458
temp2_THR_ARG_ARG_SER_ARG	-75.5361
temp2_ARG_ARG_ARG_TRP_THR	-75.5226
temp2_SER_SER_ARG_ARG_ARG	-75.4994
temp2_ILE_ARG_ASP_ARG_ARG	-75.4853
temp2_ARG_ARG_THR_ARG_TRP	-75.4317
temp2_ARG_THR_ARG_ARG_TRP	-75.3421
temp2_ARG_THR_ARG_ARG_SER	-75.3395
temp2_ARG_ARG_ASP_ASP_ASP	-75.3354
temp2_SER_ARG_ARG_SER_ARG	-75.3007
temp2_THR_THR_ARG_ARG_ARG	-75.2673
temp2_ARG_ASP_ARG_ARG_ILE	-75.1938
temp2_ARG_TRP_SER_ARG_ARG	-75.1312
temp2_THR_ASP_ARG_ASP_ARG	-75.1084
temp2_ARG_THR_ARG_SER_ARG	-75.1014
temp2_TRP_ARG_THR_ARG_ARG	-75.0661
temp2_ARG_ARG_ARG_SER_SER	-75.0499
temp2_ASP_ASP_ASP_ARG_ARG	-75.0083
temp2_ARG_ARG_TRP_ARG_THR	-74.9626
temp2_SER_THR_ARG_ARG_ARG	-74.9089
temp2_ASP_ARG_ILE_ARG_ARG	-74.9073
temp2_ARG_ASP_ARG_ASP_ASP	-74.864
temp2_ARG_ARG_ARG_SER_THR	-74.8572
temp2_SER_ASP_ARG_ASP_ARG	-74.7609
temp2_ASP_ARG_ARG_ASP_SER	-74.7328
temp2_ARG_ARG_THR_THR_ARG	-74.5992
temp2_ARG_ARG_THR_ARG_SER	-74.5812
temp2_ARG_ARG_SER_ARG_TRP	-74.5695
temp2_ASP_ARG_THR_ASP_ARG	-74.5197
temp2_ARG_SER_THR_ARG_ARG	-74.5162
temp2_ARG_ARG_THR_ARG_THR	-74.5078
temp2_THR_ARG_THR_ARG_ARG	-74.4887
temp2_ASP_ARG_ARG_ASP_TRP	-74.471
temp2_ARG_ARG_THR_TRP_ARG	-74.4576
temp2_ASP_ARG_ARG_ASP_THR	-74.3647
temp2_ASP_TRP_ARG_ASP_ARG	-74.299
temp2_SER_ARG_THR_ARG_ARG	-74.2929
temp2_TRP_ARG_SER_ARG_ARG	-74.2189
temp2_ARG_ARG_THR_SER_ARG	-73.9792
temp2_ARG_THR_THR_ARG_ARG	-73.8741
temp2_ARG_ASP_TRP_ASP_ARG	-73.7674
temp2_ARG_ARG_SER_ARG_SER	-73.7311
temp2_ARG_ARG_SER_THR_ARG	-73.7214
temp2_ARG_SER_SER_ARG_ARG	-73.6605
temp2_THR_ARG_SER_ARG_ARG	-73.6416
temp2_ARG_ARG_SER_ARG_THR	-73.6325
temp2_ASP_ARG_ARG_THR_ASP	-73.6294
temp2_ASP_ASP_ARG_ARG_ASP	-73.5859
temp2_ARG_ARG_SER_TRP_ARG	-73.5779
temp2_ASP_ARG_SER_ASP_ARG	-73.5221
temp2_ARG_ARG_ARG_ASP_ILE	-73.5082
temp2_ASP_ARG_ARG_TRP_ASP	-73.4749
temp2_ASP_ARG_ASP_THR_ARG	-73.4492
temp2_SER_ARG_SER_ARG_ARG	-73.4363
temp2_ASP_ARG_ASP_TRP_ARG	-73.2808
temp2_TRP_ARG_ARG_ASP_ASP	-73.1712
temp2_ARG_ARG_SER_SER_ARG	-73.109
temp2_ARG_THR_SER_ARG_ARG	-72.9872
temp2_ARG_ARG_ILE_ARG_ASP	-72.9612
temp2_ARG_ASP_ILE_ARG_ARG	-72.9451
temp2_TRP_ARG_ASP_ASP_ARG	-72.8638
temp2_ARG_ASP_ARG_ASP_SER	-72.8623
temp2_ASP_ARG_ARG_SER_ASP	-72.8503
temp2_ASP_ARG_ASP_SER_ARG	-72.8287
temp2_ARG_ARG_ASP_ARG_ILE	-72.7899
temp2_ARG_ASP_ARG_ASP_TRP	-72.7481
temp2_ARG_TRP_ARG_ILE_ARG	-72.6742
temp2_ARG_ARG_ILE_ASP_ARG	-72.6421
temp2_ASP_ASP_ARG_THR_ARG	-72.6093
temp2_ASP_ARG_ASP_ARG_THR	-72.5821
temp2_ASP_SER_ARG_ASP_ARG	-72.5588
temp2_ARG_ASP_ARG_ASP_THR	-72.5489
temp2_ASP_ARG_ASP_ARG_TRP	-72.5207
temp2_ASP_ASP_ARG_TRP_ARG	-72.4336
temp2_ASP_ARG_ASP_ARG_SER	-72.3924
temp2_TRP_ILE_ARG_ARG_ARG	-72.3093
temp2_ARG_ASP_THR_ASP_ARG	-72.2888
temp2_ASP_ARG_TRP_ARG_ASP	-72.1725
temp2_THR_ARG_ARG_ASP_ASP	-72.1629
temp2_ASP_ASP_ARG_SER_ARG	-71.8897
temp2_THR_ARG_ASP_ASP_ARG	-71.8677
temp2_ARG_ILE_TRP_ARG_ARG	-71.8497
temp2_ASP_THR_ARG_ASP_ARG	-71.8468
temp2_ARG_ARG_ASP_ASP_TRP	-71.8252
temp2_SER_ARG_ARG_ASP_ASP	-71.7887
temp2_ARG_ASP_ASP_THR_ARG	-71.6958
temp2_TRP_ASP_ASP_ARG_ARG	-71.6936
temp2_TRP_ARG_ASP_ARG_ASP	-71.5791
temp2_ARG_ASP_ASP_TRP_ARG	-71.531
temp2_SER_ARG_ASP_ASP_ARG	-71.4919
temp2_ILE_TRP_ARG_ARG_ARG	-71.4632
temp2_ARG_ASP_SER_ASP_ARG	-71.4313
temp2_ARG_ILE_ARG_THR_ARG	-71.4287
temp2_ARG_ARG_TRP_ILE_ARG	-71.3075
temp2_ARG_ILE_ARG_TRP_ARG	-71.2639
temp2_ARG_TRP_ASP_ASP_ARG	-71.2526
temp2_ASP_ARG_THR_ARG_ASP	-71.224
temp2_ARG_ARG_TRP_ASP_ASP	-71.2086
temp2_THR_ASP_ASP_ARG_ARG	-71.1895
temp2_ARG_ILE_ARG_ARG_THR	-71.1653
temp2_TRP_ARG_ARG_ILE_ARG	-71.0656
temp2_ARG_ASP_ASP_SER_ARG	-71.0269
temp2_ARG_ILE_ARG_ARG_TRP	-70.9892
temp2_ARG_ILE_ARG_ARG_SER	-70.9505
temp2_ASP_TRP_ARG_ARG_ASP	-70.9108
temp2_THR_ILE_ARG_ARG_ARG	-70.8409
temp2_SER_ASP_ASP_ARG_ARG	-70.8382
temp2_ARG_ILE_ARG_SER_ARG	-70.7402
temp2_ILE_ARG_TRP_ARG_ARG	-70.671
temp2_ARG_SER_ARG_ILE_ARG	-70.6586
temp2_ARG_ARG_ARG_ILE_TRP	-70.6286
temp2_THR_ARG_ASP_ARG_ASP	-70.604
temp2_ARG_ARG_ASP_ASP_SER	-70.5646
temp2_THR_ARG_ARG_ILE_ARG	-70.4943
temp2_SER_ILE_ARG_ARG_ARG	-70.3749
temp2_TRP_ASP_ARG_ARG_ASP	-70.3612
temp2_ARG_TRP_ARG_ASP_ASP	-70.3536
temp2_ARG_ARG_THR_ASP_ASP	-70.3484
temp2_ASP_ASP_ARG_ARG_THR	-70.3175
temp2_ASP_ARG_SER_ARG_ASP	-70.3101
temp2_ASP_ASP_TRP_ARG_ARG	-70.3037
temp2_ASP_ASP_ARG_ARG_TRP	-70.2645
temp2_SER_ARG_ARG_ILE_ARG	-70.2594
temp2_SER_ARG_ASP_ARG_ASP	-70.2263
temp2_ARG_SER_ASP_ASP_ARG	-70.1683
temp2_ARG_ARG_ARG_ILE_SER	-70.0685
temp2_ARG_THR_ARG_ILE_ARG	-70.0637
temp2_ARG_ASP_ASP_ARG_ASP	-70.048
temp2_ASP_ASP_ARG_ARG_SER	-69.9781
temp2_ILE_ARG_ARG_THR_ARG	-69.9647
temp2_ARG_ARG_ASP_ASP_THR	-69.9626
temp2_ILE_ARG_ARG_ARG_THR	-69.955
temp2_ARG_ARG_ARG_ILE_THR	-69.9452
temp2_ASP_TRP_ASP_ARG_ARG	-69.9195
temp2_ASP_SER_ARG_ARG_ASP	-69.9149
temp2_ARG_ARG_ASP_THR_ASP	-69.8997
temp2_ILE_ARG_ARG_ARG_SER	-69.8892
temp2_THR_ASP_ARG_ARG_ASP	-69.8832
temp2_TRP_TRP_ARG_ASP_ARG	-69.8582
temp2_ILE_ARG_ARG_TRP_ARG	-69.813
temp2_ILE_ARG_ARG_ARG_TRP	-69.7789
temp2_ARG_ARG_ASP_TRP_ASP	-69.7736
temp2_ASP_ARG_TRP_THR_ARG	-69.7188
temp2_ARG_ASP_ARG_THR_ASP	-69.6543
temp2_ASP_ARG_TRP_TRP_ARG	-69.5802
temp2_SER_ASP_ARG_ARG_ASP	-69.5312
temp2_ARG_ASP_ARG_TRP_ASP	-69.4592
temp2_ARG_THR_ASP_ASP_ARG	-69.4567
temp2_ARG_ILE_THR_ARG_ARG	-69.3867
temp2_ILE_SER_ARG_ARG_ARG	-69.3463
temp2_ARG_ARG_SER_ASP_ASP	-69.3426
temp2_ARG_SER_ARG_ASP_ASP	-69.3106
temp2_ILE_ARG_ARG_SER_ARG	-69.2923
temp2_ARG_ARG_ASP_SER_ASP	-69.1152
temp2_ASP_THR_ARG_ARG_ASP	-69.1097
temp2_ASP_ARG_TRP_SER_ARG	-69.0267
temp2_ASP_SER_ASP_ARG_ARG	-68.9909
temp2_ARG_TRP_ARG_ARG_ILE	-68.9458
temp2_ASP_ARG_TRP_ARG_SER	-68.9268
temp2_ARG_ARG_THR_ILE_ARG	-68.9074
temp2_ARG_ASP_ARG_SER_ASP	-68.8418
temp2_ILE_THR_ARG_ARG_ARG	-68.831
temp2_ASP_ASP_THR_ARG_ARG	-68.7416
temp2_ARG_THR_ARG_ASP_ASP	-68.6626
temp2_ILE_ASP_ARG_ASP_ARG	-68.5468
temp2_ARG_ILE_SER_ARG_ARG	-68.4832
temp2_TRP_ASP_ARG_THR_ARG	-68.4769
temp2_TRP_ASP_ARG_TRP_ARG	-68.3071
temp2_ASP_THR_ASP_ARG_ARG	-68.2716
temp2_ILE_ARG_THR_ARG_ARG	-68.2354
temp2_THR_TRP_ARG_ASP_ARG	-68.1838
temp2_ASP_ARG_ARG_THR_THR	-68.1399
temp2_ASP_ARG_ARG_THR_SER	-68.0703
temp2_ARG_ARG_SER_ILE_ARG	-68.034
temp2_ARG_TRP_TRP_ASP_ARG	-68.0156
temp2_ASP_ARG_ARG_THR_TRP	-67.99
temp2_THR_ASP_ARG_THR_ARG	-67.9792
temp2_ASP_ARG_TRP_ARG_TRP	-67.9737
temp2_ASP_ARG_ARG_TRP_THR	-67.961
temp2_ASP_ARG_ARG_TRP_SER	-67.9033
temp2_ASP_ASP_SER_ARG_ARG	-67.8935
temp2_ASP_ARG_ARG_ILE_ASP	-67.8388
temp2_ASP_ARG_ARG_TRP_TRP	-67.8271
temp2_SER_TRP_ARG_ASP_ARG	-67.8108
temp2_THR_ASP_ARG_TRP_ARG	-67.8093
temp2_TRP_ASP_ARG_SER_ARG	-67.7598
temp2_ASP_ARG_ASP_ILE_ARG	-67.75
temp2_TRP_ARG_TRP_ASP_ARG	-67.698
temp2_SER_ASP_ARG_THR_ARG	-67.6336
temp2_ARG_ASP_ASP_ARG_THR	-67.5543
temp2_ASP_ARG_TRP_ARG_THR	-67.5481
temp2_SER_ASP_ARG_TRP_ARG	-67.4635
temp2_TRP_ARG_ARG_ARG_ILE	-67.4406
temp2_ARG_ASP_ASP_ARG_TRP	-67.4278
temp2_ILE_ARG_SER_ARG_ARG	-67.3885
temp2_ASP_ARG_THR_THR_ARG	-67.3746
temp2_ASP_ARG_ARG_SER_THR	-67.3199
temp2_TRP_ARG_ARG_ASP_TRP	-67.3149
temp2_ASP_ARG_ARG_SER_SER	-67.3131
temp2_ARG_ASP_ASP_ARG_SER	-67.2666
temp2_THR_ASP_ARG_SER_ARG	-67.2625
temp2_ASP_ARG_THR_TRP_ARG	-67.2025
temp2_TRP_TRP_ARG_ARG_ASP	-67.1549
temp2_ASP_ARG_ARG_SER_TRP	-67.1502
temp2_THR_ARG_TRP_ASP_ARG	-67.1258
temp2_ARG_ASP_TRP_ARG_ASP	-67.0381
temp2_ASP_TRP_ARG_THR_ARG	-67.0327
temp2_TRP_ARG_ARG_THR_ASP	-67.0242
temp2_ARG_TRP_ARG_ASP_TRP	-67.0036
temp2_ASP_ARG_THR_ARG_THR	-66.9636
temp2_ASP_ILE_ARG_ASP_ARG	-66.9379
temp2_ARG_TRP_ARG_ASP_SER	-66.9275
temp2_SER_ASP_ARG_SER_ARG	-66.917
temp2_TRP_ARG_ARG_TRP_ASP	-66.8964
temp2_TRP_ARG_TRP_ARG_ASP	-66.8909
temp2_ASP_ASP_ARG_ILE_ARG	-66.8907
temp2_SER_ARG_TRP_ASP_ARG	-66.8764
temp2_THR_ARG_ARG_ARG_ILE	-66.8757
temp2_ASP_TRP_ARG_TRP_ARG	-66.8573
temp2_ARG_TRP_ASP_ARG_ASP	-66.8536
temp2_ASP_ARG_THR_ARG_TRP	-66.8329
temp2_ARG_ASP_TRP_THR_ARG	-66.8251
temp2_ARG_SER_ARG_ARG_ILE	-66.7279
temp2_ASP_ARG_THR_ARG_SER	-66.7192
temp2_ARG_TRP_ARG_ASP_THR	-66.6987
temp2_ASP_ARG_THR_SER_ARG	-66.6983
temp2_TRP_ASP_ARG_ARG_THR	-66.6918
temp2_ASP_TRP_ARG_ARG_TRP	-66.6796
temp2_ARG_ASP_TRP_TRP_ARG	-66.6666
temp2_ASP_TRP_ARG_ARG_THR	-66.627
temp2_SER_ARG_ARG_ARG_ILE	-66.6244
temp2_TRP_ASP_ARG_ARG_TRP	-66.6192
temp2_TRP_ASP_TRP_ARG_ARG	-66.5335
temp2_ARG_SER_TRP_ASP_ARG	-66.5211
temp2_TRP_ARG_ASP_ARG_TRP	-66.5168
temp2_ARG_ASP_ARG_THR_THR	-66.5003
temp2_TRP_SER_ARG_ASP_ARG	-66.4938
temp2_ARG_ASP_ARG_THR_TRP	-66.4811
temp2_ARG_ARG_ARG_THR_ILE	-66.4736
temp2_TRP_THR_ARG_ASP_ARG	-66.4684
temp2_ASP_ARG_SER_THR_ARG	-66.4288
temp2_TRP_ASP_ARG_ARG_SER	-66.3892
temp2_ARG_ASP_ARG_THR_SER	-66.3716
temp2_ASP_TRP_ARG_SER_ARG	-66.337
temp2_ARG_ASP_ARG_TRP_THR	-66.3178
temp2_ARG_ASP_ARG_TRP_TRP	-66.3147
temp2_ARG_ARG_TRP_ASP_SER	-66.3113
temp2_ARG_ARG_ARG_TRP_ILE	-66.2983
temp2_ASP_ARG_SER_TRP_ARG	-66.258
temp2_TRP_ARG_ARG_ASP_SER	-66.2558
temp2_TRP_ARG_ARG_SER_ASP	-66.2497
temp2_ARG_TRP_ILE_ARG_ARG	-66.2457
temp2_THR_ARG_ARG_ASP_TRP	-66.2275
temp2_TRP_TRP_ASP_ARG_ARG	-66.2087
temp2_ARG_ASP_ARG_TRP_SER	-66.2055
temp2_THR_ASP_ARG_ARG_THR	-66.2052
temp2_ASP_TRP_ARG_ARG_SER	-66.2029
temp2_ARG_THR_ARG_ARG_ILE	-66.18
temp2_THR_ASP_ARG_ARG_TRP	-66.1319
temp2_ARG_ASP_TRP_SER_ARG	-66.119
temp2_ARG_ARG_TRP_ASP_TRP	-66.0755
temp2_ASP_ARG_SER_ARG_THR	-66.0289
temp2_THR_ASP_TRP_ARG_ARG	-66.0277
temp2_ARG_ARG_TRP_ARG_ILE	-66.0258
temp2_THR_ARG_ARG_THR_ASP	-66.0163
temp2_ARG_ASP_ASP_ILE_ARG	-66.0006
temp2_THR_SER_ARG_ASP_ARG	-65.9882
temp2_ARG_SER_ASP_ARG_ASP	-65.9838
temp2_ARG_TRP_THR_ASP_ARG	-65.9675
temp2_TRP_ARG_THR_ARG_ASP	-65.9565
temp2_ARG_THR_TRP_ASP_ARG	-65.9261
temp2_THR_ASP_ARG_ARG_SER	-65.9042
temp2_THR_ARG_TRP_ARG_ASP	-65.8895
temp2_THR_ARG_ARG_TRP_ASP	-65.8881
temp2_SER_ASP_ARG_ARG_THR	-65.857
temp2_SER_ARG_ARG_ASP_TRP	-65.855
temp2_ARG_ASP_THR_ARG_ASP	-65.7954
temp2_ASP_ARG_SER_ARG_SER	-65.7909
temp2_ASP_ARG_SER_ARG_TRP	-65.7866
temp2_SER_ASP_ARG_ARG_TRP	-65.7832
temp2_ASP_ARG_SER_SER_ARG	-65.7591
temp2_ILE_ARG_ARG_ASP_ASP	-65.7544
temp2_TRP_ARG_ARG_ASP_THR	-65.7297
temp2_ARG_ILE_ARG_ILE_ARG	-65.7046
temp2_THR_ARG_ARG_ASP_SER	-65.6993
temp2_SER_ASP_TRP_ARG_ARG	-65.6797
temp2_ARG_ASP_ARG_SER_THR	-65.671
temp2_TRP_ARG_THR_ASP_ARG	-65.6706
temp2_SER_ARG_ARG_THR_ASP	-65.6441
temp2_ARG_ARG_ARG_SER_ILE	-65.6358
temp2_SER_SER_ARG_ASP_ARG	-65.6319
temp2_ARG_ASP_ARG_SER_TRP	-65.6315
temp2_ARG_ASP_ARG_SER_SER	-65.609
temp2_ARG_ARG_ILE_ARG_TRP	-65.6074
temp2_SER_ASP_ARG_ARG_SER	-65.5557
temp2_SER_ARG_ARG_TRP_ASP	-65.5157
temp2_SER_ARG_TRP_ARG_ASP	-65.5155
temp2_ILE_ARG_ASP_ASP_ARG	-65.4629
temp2_ASP_TRP_TRP_ARG_ARG	-65.4575
temp2_THR_ARG_ASP_ARG_TRP	-65.4528
temp2_ASP_SER_ARG_THR_ARG	-65.4436
temp2_SER_ARG_ARG_ASP_SER	-65.4375
temp2_ARG_ARG_TRP_THR_ASP	-65.4034
temp2_THR_THR_ARG_ASP_ARG	-65.4022
temp2_TRP_ARG_ASP_THR_ARG	-65.3938
temp2_ARG_ASP_THR_THR_ARG	-65.3792
temp2_ARG_ARG_TRP_TRP_ASP	-65.3342
temp2_ARG_ARG_ASP_THR_TRP	-65.327
temp2_ASP_ARG_ARG_ASP_ILE	-65.3233
temp2_TRP_ARG_ASP_TRP_ARG	-65.2976
temp2_ASP_SER_ARG_TRP_ARG	-65.265
temp2_ARG_THR_ASP_ARG_ASP	-65.2642
temp2_THR_ARG_ARG_SER_ASP	-65.2422
temp2_ARG_ASP_THR_TRP_ARG	-65.219
temp2_ARG_ARG_ASP_TRP_TRP	-65.2108
temp2_ARG_ARG_THR_ARG_ILE	-65.1752
temp2_THR_ARG_ARG_ASP_THR	-65.1715
temp2_TRP_ARG_ILE_ARG_ARG	-65.1674
temp2_ASP_SER_TRP_ARG_ARG	-65.1147
temp2_ARG_ARG_THR_ASP_TRP	-65.104
temp2_THR_ARG_THR_ASP_ARG	-65.0897
temp2_TRP_ASP_THR_ARG_ARG	-65.0779
temp2_SER_ARG_ASP_ARG_TRP	-65.0766
temp2_THR_TRP_ARG_ARG_ASP	-65.0752
temp2_TRP_ARG_SER_ARG_ASP	-65.0521
temp2_SER_THR_ARG_ASP_ARG	-65.0408
temp2_TRP_ARG_ASP_ARG_THR	-65.0326
temp2_TRP_ARG_ASP_ARG_SER	-65.0158
temp2_ARG_SER_ARG_ASP_SER	-64.9715
temp2_THR_ARG_THR_ARG_ASP	-64.9603
temp2_ASP_SER_ARG_ARG_THR	-64.9459
temp2_ARG_ILE_ASP_ASP_ARG	-64.9177
temp2_SER_ARG_ARG_ASP_THR	-64.9133
temp2_TRP_ARG_ASP_SER_ARG	-64.8768
temp2_ARG_TRP_SER_ASP_ARG	-64.8705
temp2_SER_ARG_ARG_SER_ASP	-64.8701
temp2_SER_ARG_THR_ASP_ARG	-64.8342
temp2_TRP_ARG_SER_ASP_ARG	-64.8095
temp2_ASP_SER_ARG_ARG_TRP	-64.7777
temp2_ARG_ASP_SER_ARG_ASP	-64.7497
temp2_ASP_SER_ARG_SER_ARG	-64.7495
temp2_ASP_THR_ARG_THR_ARG	-64.7316
temp2_ARG_ARG_ILE_THR_ARG	-64.7281
temp2_SER_TRP_ARG_ARG_ASP	-64.7002
temp2_ARG_SER_ARG_ASP_TRP	-64.6804
temp2_ARG_ASP_THR_SER_ARG	-64.6769
temp2_ASP_SER_ARG_ARG_SER	-64.6661
temp2_ARG_ARG_ILE_ARG_SER	-64.653
temp2_ARG_TRP_ARG_THR_ASP	-64.651
temp2_ARG_ARG_ASP_SER_TRP	-64.6323
temp2_ASP_ARG_ILE_ASP_ARG	-64.6238
temp2_ARG_ARG_ILE_ARG_THR	-64.6201
temp2_ILE_ASP_ASP_ARG_ARG	-64.6183
temp2_ARG_ARG_TRP_SER_ASP	-64.6111
temp2_ARG_SER_ARG_ASP_THR	-64.5975
temp2_ARG_ARG_ILE_TRP_ARG	-64.5919
temp2_THR_ARG_ILE_ARG_ARG	-64.5884
temp2_SER_ARG_THR_ARG_ASP	-64.5864
temp2_ARG_SER_ILE_ARG_ARG	-64.5812
temp2_THR_ASP_THR_ARG_ARG	-64.5741
temp2_ILE_ILE_ARG_ARG_ARG	-64.5672
temp2_ASP_THR_ARG_TRP_ARG	-64.5533
temp2_ARG_TRP_ASP_THR_ARG	-64.5531
temp2_ARG_ASP_SER_THR_ARG	-64.5314
temp2_ARG_SER_THR_ASP_ARG	-64.5095
temp2_ARG_TRP_ARG_TRP_ASP	-64.5072
temp2_ARG_ARG_THR_THR_ASP	-64.4983
temp2_TRP_SER_ARG_ARG_ASP	-64.4511
temp2_ARG_THR_ARG_ASP_SER	-64.4169
temp2_ASP_THR_TRP_ARG_ARG	-64.4124
temp2_ARG_TRP_ASP_TRP_ARG	-64.3996
temp2_SER_ARG_ILE_ARG_ARG	-64.3924
temp2_THR_ARG_ASP_THR_ARG	-64.3879
temp2_ARG_ARG_THR_TRP_ASP	-64.3698
temp2_ARG_ASP_SER_TRP_ARG	-64.3663
temp2_ASP_TRP_THR_ARG_ARG	-64.3635
temp2_TRP_THR_ARG_ARG_ASP	-64.3059
temp2_ARG_ARG_SER_ARG_ILE	-64.2982
temp2_THR_ARG_ASP_TRP_ARG	-64.2914
temp2_ARG_ASP_TRP_ARG_SER	-64.2669
temp2_ARG_TRP_ASP_ARG_TRP	-64.2556
temp2_ILE_ARG_ARG_ILE_ARG	-64.2508
temp2_ARG_ARG_SER_ASP_TRP	-64.2367
temp2_TRP_ASP_SER_ARG_ARG	-64.2315
temp2_ASP_THR_ARG_ARG_THR	-64.231
temp2_SER_ASP_THR_ARG_ARG	-64.2265
temp2_ILE_ARG_ASP_ARG_ASP	-64.1893
temp2_ASP_ILE_ARG_ARG_ASP	-64.1786
temp2_THR_TRP_ASP_ARG_ARG	-64.1638
temp2_THR_ARG_SER_ASP_ARG	-64.149
temp2_ARG_ILE_ARG_ASP_ASP	-64.1478
temp2_ARG_ARG_ASP_ILE_ASP	-64.1474
temp2_ARG_ARG_ILE_SER_ARG	-64.1061
temp2_ARG_THR_ARG_ASP_TRP	-64.1039
temp2_ARG_ARG_TRP_ASP_THR	-64.0797
temp2_ASP_THR_ARG_ARG_TRP	-64.0733
temp2_THR_ARG_SER_ARG_ASP	-64.0623
temp2_ASP_THR_ARG_SER_ARG	-64.0371
temp2_ASP_ARG_TRP_ILE_ARG	-64.0359
temp2_THR_ARG_ASP_ARG_THR	-64.0351
temp2_ARG_THR_ARG_ASP_THR	-64.0314
temp2_THR_ARG_ASP_ARG_SER	-64.0226
temp2_SER_ARG_ASP_THR_ARG	-64.0142
temp2_ARG_ARG_THR_ASP_SER	-64.0095
temp2_THR_SER_ARG_ARG_ASP	-63.9736
temp2_ARG_THR_ILE_ARG_ARG	-63.9525
temp2_ASP_THR_ARG_ARG_SER	-63.948
temp2_ARG_ARG_ASP_THR_SER	-63.9463
temp2_ARG_TRP_ASP_SER_ARG	-63.9319
temp2_SER_ARG_ASP_TRP_ARG	-63.9174
temp2_SER_ARG_SER_ASP_ARG	-63.8919
temp2_THR_ARG_ASP_SER_ARG	-63.8718
temp2_ARG_THR_THR_ASP_ARG	-63.8715
temp2_ARG_TRP_ARG_SER_ASP	-63.8661
temp2_ARG_TRP_ASP_ARG_THR	-63.859
temp2_ARG_ASP_ARG_ILE_ASP	-63.8415
temp2_ARG_ARG_ASP_TRP_SER	-63.8373
temp2_ARG_ASP_SER_SER_ARG	-63.8309
temp2_ARG_ARG_ASP_THR_THR	-63.7865
temp2_SER_TRP_ASP_ARG_ARG	-63.7682
temp2_THR_ASP_SER_ARG_ARG	-63.7279
temp2_ARG_ARG_THR_SER_ASP	-63.7209
temp2_ARG_ASP_TRP_ARG_TRP	-63.6937
temp2_SER_ARG_SER_ARG_ASP	-63.6884
temp2_ARG_TRP_TRP_ARG_ASP	-63.6824
temp2_ARG_SER_ARG_THR_ASP	-63.6643
temp2_SER_ARG_ASP_ARG_THR	-63.6612
temp2_ARG_ARG_ASP_TRP_THR	-63.661
temp2_TRP_SER_ASP_ARG_ARG	-63.6557
temp2_SER_ARG_ASP_ARG_SER	-63.6485
temp2_SER_SER_ARG_ARG_ASP	-63.6081
temp2_ARG_ARG_SER_THR_ASP	-63.5599
temp2_ARG_SER_SER_ASP_ARG	-63.5516
temp2_ARG_SER_ASP_THR_ARG	-63.5217
temp2_ARG_SER_ARG_TRP_ASP	-63.5132
temp2_ARG_TRP_ASP_ARG_SER	-63.5122
temp2_SER_ARG_ASP_SER_ARG	-63.4981
temp2_ARG_ASP_TRP_ARG_THR	-63.4797
temp2_ARG_ASP_ARG_ASP_ILE	-63.4737
temp2_ARG_ARG_THR_ASP_THR	-63.4644
temp2_ARG_ARG_SER_TRP_ASP	-63.4298
temp2_SER_ASP_SER_ARG_ARG	-63.3803
temp2_ASP_TRP_SER_ARG_ARG	-63.376
temp2_TRP_THR_ASP_ARG_ARG	-63.3617
temp2_ARG_SER_ASP_TRP_ARG	-63.3595
temp2_THR_THR_ARG_ARG_ASP	-63.3165
temp2_ARG_ARG_ASP_SER_SER	-63.3034
temp2_ILE_ASP_ARG_ARG_ASP	-63.2988
temp2_ASP_ILE_ASP_ARG_ARG	-63.2566
temp2_ASP_ARG_ASP_ARG_ILE	-63.211
temp2_THR_SER_ASP_ARG_ARG	-63.1771
temp2_ARG_ARG_SER_ASP_SER	-63.158
temp2_ARG_THR_ARG_THR_ASP	-63.0195
temp2_ARG_ARG_ASP_SER_THR	-63.005
temp2_SER_THR_ARG_ARG_ASP	-62.9461
temp2_ARG_SER_ASP_SER_ARG	-62.9007
temp2_ASP_SER_THR_ARG_ARG	-62.8917
temp2_ARG_SER_ARG_SER_ASP	-62.8832
temp2_ARG_THR_SER_ASP_ARG	-62.8823
temp2_ARG_THR_ARG_TRP_ASP	-62.8688
temp2_SER_SER_ASP_ARG_ARG	-62.8141
temp2_ARG_THR_ASP_THR_ARG	-62.8069
temp2_ARG_ARG_SER_SER_ASP	-62.7796
temp2_TRP_ASP_ARG_ILE_ARG	-62.7595
temp2_ARG_THR_ASP_TRP_ARG	-62.6449
temp2_ARG_ASP_THR_ARG_THR	-62.6293
temp2_ARG_ARG_SER_ASP_THR	-62.6108
temp2_ARG_SER_ASP_ARG_THR	-62.5958
temp2_ARG_ASP_THR_ARG_TRP	-62.5697
temp2_ARG_SER_ASP_ARG_TRP	-62.5337
temp2_ASP_ARG_ASP_ASP_ASP	-62.5237
temp2_ASP_ASP_ASP_ASP_ARG	-62.5
temp2_TRP_TRP_ARG_THR_ARG	-62.491
temp2_TRP_ILE_ARG_ASP_ARG	-62.4551
temp2_THR_THR_ASP_ARG_ARG	-62.4286
temp2_ARG_SER_ASP_ARG_SER	-62.4223
temp2_ASP_ARG_ARG_ILE_THR	-62.3948
temp2_ARG_ASP_ILE_ASP_ARG	-62.367
temp2_ASP_ARG_ARG_ILE_SER	-62.3358
temp2_ARG_ASP_THR_ARG_SER	-62.3301
temp2_TRP_TRP_ARG_TRP_ARG	-62.3205
temp2_ASP_ARG_ARG_ILE_TRP	-62.289
temp2_THR_ASP_ARG_ILE_ARG	-62.2619
temp2_TRP_TRP_TRP_ARG_ARG	-62.244
temp2_ARG_THR_ARG_SER_ASP	-62.2382
temp2_ARG_THR_ASP_SER_ARG	-62.1873
temp2_TRP_TRP_ARG_ARG_THR	-62.1598
temp2_ARG_SER_TRP_ARG_ASP	-62.1461
temp2_ASP_THR_THR_ARG_ARG	-62.1345
temp2_TRP_TRP_ARG_ARG_TRP	-62.0758
temp2_SER_THR_ASP_ARG_ARG	-62.057
temp2_ASP_SER_SER_ARG_ARG	-61.9991
temp2_TRP_TRP_ARG_ARG_SER	-61.9296
temp2_SER_ASP_ARG_ILE_ARG	-61.9162
temp2_ARG_TRP_THR_ARG_ASP	-61.895
temp2_ARG_THR_ASP_ARG_THR	-61.8865
temp2_ARG_THR_ASP_ARG_TRP	-61.8357
temp2_ARG_ILE_ARG_ARG_ILE	-61.8018
temp2_TRP_TRP_ARG_SER_ARG	-61.8006
temp2_ILE_TRP_ARG_ASP_ARG	-61.7841
temp2_ARG_THR_ASP_ARG_SER	-61.7093
temp2_ARG_ASP_SER_ARG_THR	-61.6913
temp2_ASP_ARG_THR_ILE_ARG	-61.6613
temp2_ARG_ILE_TRP_ASP_ARG	-61.5857
temp2_ARG_ASP_SER_ARG_TRP	-61.5797
temp2_ARG_THR_TRP_ARG_ASP	-61.4973
temp2_ILE_ASP_ARG_THR_ARG	-61.4212
temp2_ARG_ASP_SER_ARG_SER	-61.3986
temp2_ASP_TRP_ARG_ILE_ARG	-61.3063
temp2_ASP_ARG_ILE_ARG_ASP	-61.2952
temp2_ILE_ASP_ARG_TRP_ARG	-61.2513
temp2_TRP_ARG_ARG_ILE_ASP	-61.2363
temp2_ASP_THR_SER_ARG_ARG	-61.2221
temp2_ARG_ARG_ASP_ASP_ILE	-61.1673
temp2_ARG_ASP_TRP_ILE_ARG	-61.1248
temp2_ARG_TRP_TRP_ARG_TRP	-61.0809
temp2_THR_ILE_ARG_ASP_ARG	-61.003
temp2_ARG_SER_THR_ARG_ASP	-60.986
temp2_ASP_ASP_ARG_ARG_ILE	-60.8928
temp2_ARG_TRP_TRP_THR_ARG	-60.8709
temp2_ILE_ARG_TRP_ASP_ARG	-60.8704
temp2_ARG_TRP_SER_ARG_ASP	-60.8234
temp2_ARG_ASP_ARG_ILE_TRP	-60.7778
temp2_ARG_ARG_ARG_ILE_ILE	-60.7669
temp2_ARG_ASP_ARG_ILE_THR	-60.7528
temp2_ARG_TRP_TRP_TRP_ARG	-60.7473
temp2_ASP_ARG_SER_ILE_ARG	-60.721
temp2_ILE_ASP_ARG_SER_ARG	-60.7041
temp2_ARG_ILE_ASP_ARG_ASP	-60.6761
temp2_THR_TRP_ARG_THR_ARG	-60.6546
temp2_ARG_ASP_ARG_ILE_SER	-60.6391
temp2_ILE_ARG_ARG_ARG_ILE	-60.6255
temp2_SER_ILE_ARG_ASP_ARG	-60.5338
temp2_THR_TRP_ARG_TRP_ARG	-60.4851
temp2_ARG_TRP_ARG_THR_TRP	-60.4248
temp2_THR_TRP_ARG_ARG_TRP	-60.414
temp2_ARG_ARG_ILE_ASP_ASP	-60.413
temp2_THR_TRP_ARG_ARG_THR	-60.3818
temp2_TRP_ARG_TRP_THR_ARG	-60.3405
temp2_ARG_TRP_ARG_THR_THR	-60.3384
temp2_ARG_THR_THR_ARG_ASP	-60.3338
temp2_SER_TRP_ARG_THR_ARG	-60.2834
temp2_ARG_TRP_ARG_TRP_TRP	-60.2681
temp2_THR_ARG_ARG_ILE_ASP	-60.2282
temp2_TRP_ILE_ARG_ARG_ASP	-60.2113
temp2_TRP_ARG_TRP_TRP_ARG	-60.2071
temp2_ARG_TRP_TRP_SER_ARG	-60.178
temp2_ARG_TRP_ARG_TRP_THR	-60.1656
temp2_THR_TRP_TRP_ARG_ARG	-60.157
temp2_ARG_TRP_ARG_THR_SER	-60.1262
temp2_SER_TRP_ARG_TRP_ARG	-60.1137
temp2_SER_TRP_ARG_ARG_TRP	-60.0423
temp2_ARG_ILE_ARG_ASP_SER	-60.0395
temp2_ARG_TRP_TRP_ARG_SER	-60.029
temp2_SER_TRP_ARG_ARG_THR	-60.0106
temp2_TRP_ARG_TRP_ARG_SER	-60.0045
temp2_THR_TRP_ARG_ARG_SER	-59.9961
temp2_ARG_TRP_ARG_TRP_SER	-59.9686
temp2_THR_TRP_ARG_SER_ARG	-59.9619
temp2_ARG_SER_SER_ARG_ASP	-59.9421
temp2_TRP_ARG_ARG_THR_TRP	-59.9027
temp2_SER_ARG_ARG_ILE_ASP	-59.856
temp2_ILE_ARG_ARG_ASP_TRP	-59.8358
temp2_TRP_ARG_TRP_ARG_TRP	-59.808
temp2_ASP_ILE_ARG_THR_ARG	-59.7965
temp2_TRP_ARG_ARG_TRP_TRP	-59.788
temp2_ARG_ILE_ARG_ASP_TRP	-59.7853
temp2_ASP_ARG_ASP_ASP_SER	-59.7791
temp2_TRP_TRP_THR_ARG_ARG	-59.7572
temp2_THR_ARG_TRP_THR_ARG	-59.7411
temp2_TRP_ARG_ASP_ILE_ARG	-59.727
temp2_ASP_SER_ARG_ILE_ARG	-59.7151
temp2_ARG_ASP_THR_ILE_ARG	-59.679
temp2_ARG_ARG_TRP_ILE_ASP	-59.6699
temp2_ARG_ILE_ARG_ASP_THR	-59.6625
temp2_TRP_ARG_TRP_SER_ARG	-59.6513
temp2_SER_TRP_TRP_ARG_ARG	-59.6328
temp2_ILE_ASP_ARG_ARG_THR	-59.6308
temp2_ARG_ARG_ASP_ILE_TRP	-59.6306
temp2_SER_TRP_ARG_ARG_SER	-59.6246
temp2_THR_ARG_TRP_TRP_ARG	-59.6241
temp2_ASP_ILE_ARG_TRP_ARG	-59.6202
temp2_ILE_ARG_ARG_THR_ASP	-59.6148
temp2_ARG_TRP_TRP_ARG_THR	-59.6077
temp2_ASP_ILE_TRP_ARG_ARG	-59.6074
temp2_SER_TRP_ARG_SER_ARG	-59.5907
temp2_ARG_TRP_ARG_SER_TRP	-59.5811
temp2_TRP_ASP_ASP_ASP_ARG	-59.5596
temp2_ILE_ASP_ARG_ARG_TRP	-59.5592
temp2_ASP_ARG_ASP_ASP_TRP	-59.5305
temp2_ARG_TRP_ARG_SER_THR	-59.5137
temp2_SER_ARG_TRP_THR_ARG	-59.5121
temp2_ILE_ARG_ARG_TRP_ASP	-59.4865
temp2_ILE_ARG_TRP_ARG_ASP	-59.4805
temp2_ARG_ILE_ILE_ARG_ARG	-59.4776
temp2_ILE_SER_ARG_ASP_ARG	-59.4729
temp2_ILE_ASP_TRP_ARG_ARG	-59.468
temp2_THR_ARG_TRP_ARG_SER	-59.4662
temp2_ILE_ARG_ARG_ASP_SER	-59.4417
temp2_ARG_SER_TRP_THR_ARG	-59.4308
temp2_ASP_ARG_ASP_ASP_THR	-59.4203
temp2_ARG_ILE_THR_ASP_ARG	-59.3959
temp2_SER_ARG_TRP_TRP_ARG	-59.3882
temp2_ARG_TRP_ARG_SER_SER	-59.3684
temp2_ARG_ARG_TRP_THR_SER	-59.3665
temp2_TRP_SER_TRP_ARG_ARG	-59.3535
temp2_TRP_ILE_ASP_ARG_ARG	-59.3394
temp2_ILE_ASP_ARG_ARG_SER	-59.328
temp2_TRP_THR_TRP_ARG_ARG	-59.3161
temp2_ASP_ILE_ARG_ARG_THR	-59.3096
temp2_ARG_SER_TRP_TRP_ARG	-59.2985
temp2_ARG_ARG_TRP_TRP_SER	-59.2639
temp2_ARG_THR_SER_ARG_ASP	-59.2549
temp2_TRP_SER_ARG_THR_ARG	-59.1658
temp2_TRP_ARG_ARG_SER_TRP	-59.1656
temp2_ASP_ILE_ARG_ARG_TRP	-59.1574
temp2_TRP_ARG_ARG_THR_SER	-59.1574
temp2_TRP_THR_ARG_THR_ARG	-59.1409
temp2_SER_ARG_TRP_ARG_SER	-59.1387
temp2_ASP_ILE_ARG_SER_ARG	-59.1024
temp2_TRP_ARG_ARG_THR_THR	-59.0721
temp2_ASP_ASP_ARG_ASP_ASP	-59.0694
temp2_THR_ARG_TRP_SER_ARG	-59.0664
temp2_THR_ASP_ASP_ASP_ARG	-59.0625
temp2_ASP_ASP_TRP_ASP_ARG	-59.0607
temp2_ILE_ARG_ASP_ARG_TRP	-59.0514
temp2_ARG_ARG_ILE_ILE_ARG	-59.0415
temp2_ASP_ILE_ARG_ARG_SER	-59.0338
temp2_SER_ARG_TRP_ARG_TRP	-59.019
temp2_TRP_ARG_ARG_TRP_SER	-59.0121
temp2_ASP_THR_ARG_ILE_ARG	-59.0031
temp2_TRP_SER_ARG_TRP_ARG	-58.9934
temp2_TRP_THR_ARG_TRP_ARG	-58.9688
temp2_ILE_THR_ARG_ASP_ARG	-58.957
temp2_THR_ARG_TRP_ARG_TRP	-58.9355
temp2_ILE_ARG_ARG_ASP_THR	-58.9157
temp2_ASP_ARG_TRP_ASP_ASP	-58.9138
temp2_TRP_ARG_ARG_TRP_THR	-58.9118
temp2_ASP_ARG_ARG_THR_ILE	-58.8857
temp2_THR_SER_TRP_ARG_ARG	-58.8697
temp2_ARG_TRP_ARG_ILE_ASP	-58.864
temp2_ARG_TRP_ASP_ILE_ARG	-58.8618
temp2_TRP_TRP_SER_ARG_ARG	-58.8514
temp2_ARG_THR_TRP_THR_ARG	-58.8427
temp2_ILE_ARG_ARG_SER_ASP	-58.8406
temp2_ARG_ARG_TRP_THR_TRP	-58.8406
temp2_ARG_ASP_SER_ILE_ARG	-58.8302
temp2_ILE_ARG_THR_ASP_ARG	-58.8293
temp2_SER_ARG_TRP_SER_ARG	-58.8253
temp2_TRP_ARG_THR_ARG_TRP	-58.8207
temp2_TRP_SER_ARG_ARG_THR	-58.8132
temp2_THR_ARG_ARG_THR_TRP	-58.8057
temp2_ASP_ASP_ILE_ARG_ARG	-58.7857
temp2_TRP_THR_ARG_ARG_THR	-58.7844
temp2_ARG_TRP_THR_THR_ARG	-58.7806
temp2_THR_ILE_ARG_ARG_ASP	-58.7747
temp2_ARG_SER_TRP_SER_ARG	-58.7382
temp2_ARG_ARG_TRP_TRP_TRP	-58.7369
temp2_THR_ARG_ASP_ILE_ARG	-58.721
temp2_ARG_ARG_THR_ILE_ASP	-58.7197
temp2_ARG_THR_TRP_TRP_ARG	-58.7104
temp2_SER_ASP_ASP_ASP_ARG	-58.7095
temp2_THR_ARG_ARG_TRP_TRP	-58.6906
temp2_ASP_ARG_ARG_TRP_ILE	-58.6875
temp2_ILE_TRP_ARG_ARG_ASP	-58.6656
temp2_THR_SER_ARG_THR_ARG	-58.6462
temp2_ARG_ARG_TRP_SER_SER	-58.637
temp2_ARG_SER_TRP_ARG_SER	-58.6361
temp2_TRP_SER_ARG_ARG_TRP	-58.6281
temp2_ARG_TRP_THR_TRP_ARG	-58.624
temp2_TRP_THR_ARG_ARG_TRP	-58.6103
temp2_ARG_SER_TRP_ARG_TRP	-58.6099
temp2_THR_ARG_ARG_THR_SER	-58.5967
temp2_TRP_SER_ARG_ARG_SER	-58.5762
temp2_ILE_ARG_THR_ARG_ASP	-58.5505
temp2_TRP_THR_ARG_ARG_SER	-58.5438
temp2_THR_ARG_ARG_THR_THR	-58.5097
temp2_SER_SER_TRP_ARG_ARG	-58.5086
temp2_ARG_ILE_ARG_THR_ASP	-58.4981
temp2_TRP_SER_ARG_SER_ARG	-58.4751
temp2_THR_SER_ARG_TRP_ARG	-58.4733
temp2_ASP_ARG_TRP_ARG_ILE	-58.4572
temp2_THR_ARG_ARG_TRP_SER	-58.4514
temp2_TRP_THR_ARG_SER_ARG	-58.4498
temp2_SER_ARG_ARG_THR_TRP	-58.4351
temp2_TRP_ARG_ARG_SER_SER	-58.4172
temp2_ARG_ILE_SER_ASP_ARG	-58.3901
temp2_TRP_ARG_TRP_ARG_THR	-58.3772
temp2_THR_ARG_ARG_TRP_THR	-58.3493
temp2_ARG_ILE_ARG_TRP_ASP	-58.3488
temp2_ARG_TRP_THR_ARG_THR	-58.3472
temp2_SER_ARG_ASP_ILE_ARG	-58.3472
temp2_SER_ARG_ARG_THR_SER	-58.3403
temp2_ILE_ARG_ILE_ARG_ARG	-58.3373
temp2_SER_ARG_ARG_TRP_TRP	-58.3198
temp2_THR_SER_ARG_ARG_THR	-58.3062
temp2_SER_ILE_ARG_ARG_ASP	-58.3036
temp2_SER_SER_ARG_THR_ARG	-58.2916
temp2_THR_THR_TRP_ARG_ARG	-58.2798
temp2_ARG_ILE_ASP_THR_ARG	-58.2721
temp2_SER_ARG_ARG_THR_THR	-58.257
temp2_TRP_ARG_ARG_SER_THR	-58.251
temp2_ARG_ARG_ASP_ILE_SER	-58.2458
temp2_THR_TRP_THR_ARG_ARG	-58.2419
temp2_ARG_SER_ARG_THR_THR	-58.2305
temp2_ASP_TRP_ASP_ASP_ARG	-58.2276
temp2_SER_ARG_ARG_TRP_SER	-58.1947
temp2_ARG_SER_ARG_THR_SER	-58.1634
temp2_ARG_THR_TRP_SER_ARG	-58.1527
temp2_ARG_ASP_ASP_ARG_ILE	-58.1327
temp2_SER_SER_ARG_TRP_ARG	-58.1186
temp2_ARG_ARG_TRP_SER_TRP	-58.1149
temp2_ARG_ILE_ASP_TRP_ARG	-58.1121
temp2_THR_SER_ARG_ARG_TRP	-58.1075
temp2_ARG_TRP_THR_SER_ARG	-58.1025
temp2_ARG_THR_TRP_ARG_SER	-58.1
temp2_SER_ARG_ARG_TRP_THR	-58.0962
temp2_ARG_SER_ARG_THR_TRP	-58.095
temp2_THR_SER_ARG_ARG_SER	-58.0735
temp2_ARG_ARG_ASP_ILE_THR	-58.0709
temp2_THR_ARG_ARG_SER_TRP	-58.0694
temp2_THR_THR_ARG_THR_ARG	-58.0607
temp2_ARG_SER_ARG_TRP_THR	-58.0545
temp2_ASP_ARG_ARG_SER_ILE	-58.0412
temp2_ASP_ARG_THR_ASP_ASP	-58.0408
temp2_ARG_TRP_THR_ARG_TRP	-58.0394
temp2_ILE_TRP_ASP_ARG_ARG	-58.0247
temp2_ILE_ASP_THR_ARG_ARG	-58.0062
temp2_ARG_SER_ARG_TRP_SER	-58.0027
temp2_ARG_TRP_THR_ARG_SER	-57.989
temp2_ILE_ARG_ASP_THR_ARG	-57.9867
temp2_TRP_ARG_SER_ARG_TRP	-57.9565
temp2_THR_SER_ARG_SER_ARG	-57.9563
temp2_SER_SER_ARG_ARG_THR	-57.9517
temp2_ARG_SER_ARG_TRP_TRP	-57.935
temp2_TRP_ARG_ASP_ASP_ASP	-57.9253
temp2_TRP_ARG_THR_THR_ARG	-57.9121
temp2_SER_THR_TRP_ARG_ARG	-57.9102
temp2_ARG_ARG_THR_THR_TRP	-57.9088
temp2_THR_ILE_ASP_ARG_ARG	-57.9081
temp2_ILE_ARG_ASP_TRP_ARG	-57.8902
temp2_THR_THR_ARG_TRP_ARG	-57.8882
temp2_ILE_ARG_SER_ASP_ARG	-57.8867
temp2_ARG_SER_ARG_ILE_ASP	-57.8738
temp2_ASP_ASP_ARG_ASP_SER	-57.8588
temp2_THR_ARG_ARG_SER_SER	-57.8569
temp2_SER_TRP_THR_ARG_ARG	-57.8533
temp2_ASP_ASP_ARG_ASP_TRP	-57.8296
temp2_ARG_SER_ASP_ILE_ARG	-57.8241
temp2_ARG_ARG_THR_TRP_TRP	-57.8034
temp2_ARG_ARG_SER_ILE_ASP	-57.7838
temp2_TRP_ARG_THR_ARG_THR	-57.7667
temp2_TRP_ARG_THR_TRP_ARG	-57.7616
temp2_ARG_TRP_ARG_ASP_ILE	-57.7576
temp2_ARG_TRP_SER_THR_ARG	-57.7575
temp2_SER_SER_ARG_ARG_TRP	-57.7524
temp2_THR_ARG_THR_ARG_TRP	-57.742
temp2_SER_SER_ARG_ARG_SER	-57.7187
temp2_THR_THR_ARG_ARG_THR	-57.7167
temp2_ARG_ILE_ARG_SER_ASP	-57.7157
temp2_SER_ARG_TRP_ARG_THR	-57.7138
temp2_SER_THR_ARG_THR_ARG	-57.7011
temp2_SER_ARG_ARG_SER_TRP	-57.6989
temp2_THR_ARG_ARG_SER_THR	-57.6887
temp2_TRP_ARG_THR_ARG_SER	-57.6803
temp2_ARG_THR_ARG_THR_THR	-57.6705
temp2_THR_ARG_TRP_ARG_THR	-57.6554
temp2_ARG_ILE_ASP_SER_ARG	-57.6525
temp2_ILE_ARG_SER_ARG_ASP	-57.651
temp2_ILE_ARG_ASP_ARG_THR	-57.6303
temp2_ILE_ARG_ASP_ARG_SER	-57.6161
temp2_ARG_THR_ARG_THR_SER	-57.6156
temp2_ASP_ASP_ARG_ASP_THR	-57.6064
temp2_ARG_TRP_SER_TRP_ARG	-57.6022
temp2_SER_SER_ARG_SER_ARG	-57.6018
temp2_SER_ARG_ARG_SER_SER	-57.5997
temp2_ARG_SER_TRP_ARG_THR	-57.5822
temp2_ASP_ARG_THR_ARG_ILE	-57.5819
temp2_THR_THR_ARG_ARG_TRP	-57.5291
temp2_SER_THR_ARG_TRP_ARG	-57.5284
temp2_ARG_THR_ARG_THR_TRP	-57.5245
temp2_ARG_THR_ARG_TRP_THR	-57.4952
temp2_ASP_ASP_THR_ASP_ARG	-57.4886
temp2_THR_THR_ARG_ARG_SER	-57.4806
temp2_ILE_ARG_ASP_SER_ARG	-57.4701
temp2_ASP_ARG_ASP_THR_ASP	-57.461
temp2_ASP_ARG_ILE_THR_ARG	-57.46
temp2_ARG_THR_ARG_TRP_SER	-57.455
temp2_SER_ILE_ASP_ARG_ARG	-57.4358
temp2_SER_ARG_ARG_SER_THR	-57.4358
temp2_ILE_SER_ARG_ARG_ASP	-57.4267
temp2_ARG_SER_ARG_SER_SER	-57.4085
temp2_ARG_SER_ARG_SER_THR	-57.4078
temp2_ASP_TRP_ARG_ARG_ILE	-57.4077
temp2_THR_THR_ARG_SER_ARG	-57.3704
temp2_SER_ARG_THR_ARG_TRP	-57.3695
temp2_ARG_THR_ARG_TRP_TRP	-57.3654
temp2_SER_THR_ARG_ARG_THR	-57.3572
temp2_THR_ARG_THR_THR_ARG	-57.3362
temp2_ARG_TRP_SER_ARG_THR	-57.3352
temp2_ASP_ARG_ASP_TRP_ASP	-57.3256
temp2_ARG_ILE_ASP_ARG_THR	-57.3089
temp2_ASP_ARG_ILE_ARG_TRP	-57.2997
temp2_ASP_ARG_ILE_TRP_ARG	-57.2961
temp2_TRP_ASP_ARG_ARG_ILE	-57.2792
temp2_ARG_ILE_ASP_ARG_TRP	-57.2792
temp2_TRP_ARG_THR_SER_ARG	-57.2665
temp2_THR_TRP_SER_ARG_ARG	-57.2621
temp2_ARG_SER_ARG_SER_TRP	-57.2513
temp2_ARG_THR_ARG_ILE_ASP	-57.2291
temp2_ARG_ASP_ARG_THR_ILE	-57.2123
temp2_THR_ARG_THR_ARG_THR	-57.197
temp2_ARG_SER_THR_THR_ARG	-57.1936
temp2_ARG_ARG_THR_SER_TRP	-57.1869
temp2_THR_ARG_THR_TRP_ARG	-57.1857
temp2_ASP_ILE_THR_ARG_ARG	-57.1808
temp2_SER_THR_ARG_ARG_TRP	-57.169
temp2_ARG_ARG_TRP_THR_THR	-57.1665
temp2_ILE_ASP_SER_ARG_ARG	-57.1598
temp2_ARG_ILE_ASP_ARG_SER	-57.1282
temp2_SER_THR_ARG_ARG_SER	-57.1207
temp2_THR_ARG_THR_ARG_SER	-57.1122
temp2_ARG_THR_ASP_ILE_ARG	-57.1098
temp2_TRP_SER_THR_ARG_ARG	-57.098
temp2_SER_ARG_THR_THR_ARG	-57.0938
temp2_ARG_TRP_SER_ARG_TRP	-57.0874
temp2_ARG_TRP_SER_SER_ARG	-57.086
temp2_ASP_ARG_ILE_ARG_THR	-57.058
temp2_ARG_ARG_TRP_TRP_THR	-57.0538
temp2_ASP_SER_ASP_ASP_ARG	-57.0511
temp2_ARG_ARG_SER_THR_TRP	-57.0442
temp2_ASP_ARG_TRP_ASP_SER	-57.0395
temp2_ARG_SER_THR_TRP_ARG	-57.0278
temp2_TRP_ARG_SER_THR_ARG	-57.0172
temp2_SER_THR_ARG_SER_ARG	-57.0108
temp2_ARG_ASP_ARG_TRP_ILE	-57.0106
temp2_ASP_ARG_SER_ASP_ASP	-57.0025
temp2_ARG_TRP_SER_ARG_SER	-56.9833
temp2_TRP_THR_THR_ARG_ARG	-56.9743
temp2_ARG_ARG_THR_THR_SER	-56.9598
temp2_THR_ARG_ASP_ASP_ASP	-56.9558
temp2_ARG_ILE_TRP_ARG_ASP	-56.9467
temp2_SER_ARG_THR_TRP_ARG	-56.943
temp2_SER_ARG_THR_ARG_THR	-56.9392
temp2_ARG_ARG_SER_TRP_TRP	-56.9339
temp2_TRP_ARG_SER_ARG_THR	-56.8829
temp2_THR_ARG_SER_ARG_TRP	-56.879
temp2_SER_TRP_SER_ARG_ARG	-56.8735
temp2_ASP_TRP_ARG_ASP_ASP	-56.8729
temp2_TRP_ARG_SER_TRP_ARG	-56.8681
temp2_ARG_THR_ARG_SER_SER	-56.8606
temp2_SER_ARG_THR_ARG_SER	-56.8509
temp2_ARG_THR_ARG_SER_THR	-56.8482
temp2_ILE_THR_ARG_ARG_ASP	-56.8405
temp2_ARG_THR_TRP_ARG_TRP	-56.8243
temp2_ARG_ARG_THR_TRP_SER	-56.8218
temp2_TRP_ARG_SER_ARG_SER	-56.8029
temp2_THR_ASP_ARG_ARG_ILE	-56.793
temp2_ASP_ARG_ILE_ARG_SER	-56.7869
temp2_ASP_ARG_ILE_SER_ARG	-56.7803
temp2_TRP_ARG_ARG_ASP_ILE	-56.7798
temp2_ARG_SER_THR_ARG_THR	-56.7725
temp2_TRP_TRP_ARG_ILE_ARG	-56.7651
temp2_ARG_THR_TRP_ARG_THR	-56.737
temp2_THR_ARG_THR_SER_ARG	-56.6949
temp2_ARG_ARG_THR_THR_THR	-56.689
temp2_ARG_THR_ARG_SER_TRP	-56.6843
temp2_ASP_ARG_ASP_SER_ASP	-56.674
temp2_ASP_ASP_ASP_THR_ARG	-56.6637
temp2_ARG_SER_THR_ARG_TRP	-56.6582
temp2_ASP_ARG_SER_ARG_ILE	-56.6455
temp2_ILE_SER_ASP_ARG_ARG	-56.6326
temp2_THR_SER_THR_ARG_ARG	-56.6147
temp2_ASP_ASP_SER_ASP_ARG	-56.5823
temp2_SER_ARG_ASP_ASP_ASP	-56.5761
temp2_ARG_THR_THR_THR_ARG	-56.5461
temp2_ARG_SER_THR_ARG_SER	-56.5429
temp2_ARG_ARG_THR_TRP_THR	-56.5283
temp2_ARG_SER_THR_SER_ARG	-56.5168
temp2_SER_ARG_SER_ARG_TRP	-56.5064
temp2_ASP_ASP_ASP_TRP_ARG	-56.489
temp2_THR_ARG_SER_THR_ARG	-56.4448
temp2_SER_ASP_ARG_ARG_ILE	-56.4445
temp2_SER_ARG_THR_SER_ARG	-56.444
temp2_ASP_SER_ARG_ASP_ASP	-56.4087
temp2_TRP_ARG_SER_SER_ARG	-56.4003
temp2_ARG_THR_THR_TRP_ARG	-56.3803
temp2_ARG_ARG_TRP_SER_THR	-56.3732
temp2_ARG_ASP_ARG_SER_ILE	-56.3585
temp2_TRP_ASP_ARG_ASP_ASP	-56.3551
temp2_ARG_ARG_SER_SER_TRP	-56.324
temp2_THR_ARG_SER_ARG_THR	-56.3146
temp2_THR_ARG_SER_TRP_ARG	-56.2961
temp2_ARG_SER_SER_THR_ARG	-56.2875
temp2_ASP_THR_ASP_ASP_ARG	-56.2732
temp2_ASP_ILE_SER_ARG_ARG	-56.2573
temp2_SER_SER_THR_ARG_ARG	-56.255
temp2_ARG_ARG_THR_SER_SER	-56.2443
temp2_THR_ARG_SER_ARG_SER	-56.2363
temp2_TRP_SER_SER_ARG_ARG	-56.2338
temp2_SER_ARG_SER_THR_ARG	-56.1994
temp2_THR_ARG_ARG_ASP_ILE	-56.1704
temp2_ARG_THR_THR_ARG_THR	-56.1671
temp2_ASP_ARG_TRP_ASP_TRP	-56.15
temp2_ARG_SER_SER_TRP_ARG	-56.123
temp2_ARG_TRP_ILE_ASP_ARG	-56.0814
temp2_ARG_ARG_SER_THR_SER	-56.071
temp2_TRP_THR_SER_ARG_ARG	-56.0645
temp2_SER_ARG_SER_ARG_THR	-56.0559
temp2_SER_ARG_SER_TRP_ARG	-56.0499
temp2_TRP_ARG_ILE_ARG_ASP	-56.0455
temp2_ARG_THR_THR_ARG_TRP	-56.0165
temp2_ASP_ASP_ASP_SER_ARG	-55.9918
temp2_SER_ARG_SER_ARG_SER	-55.974
temp2_THR_THR_THR_ARG_ARG	-55.9654
temp2_ILE_THR_ASP_ARG_ARG	-55.9579
temp2_ARG_THR_THR_ARG_SER	-55.9401
temp2_ARG_ARG_SER_TRP_SER	-55.9313
temp2_SER_ARG_ARG_ASP_ILE	-55.9107
temp2_TRP_ARG_ASP_ARG_ILE	-55.9031
temp2_ARG_SER_SER_ARG_THR	-55.8799
temp2_THR_ASP_ARG_ASP_ASP	-55.8767
temp2_ARG_THR_THR_SER_ARG	-55.8719
temp2_ARG_ARG_THR_SER_THR	-55.8573
temp2_THR_ARG_SER_SER_ARG	-55.8302
temp2_ARG_ILE_THR_ARG_ASP	-55.7821
temp2_TRP_ARG_ILE_ASP_ARG	-55.7732
temp2_ARG_ARG_SER_THR_THR	-55.7662
temp2_THR_SER_SER_ARG_ARG	-55.7519
temp2_ILE_ASP_ARG_ILE_ARG	-55.7038
temp2_ARG_ASP_ILE_ARG_ASP	-55.6609
temp2_TRP_ASP_TRP_ASP_ARG	-55.6587
temp2_ARG_SER_SER_ARG_SER	-55.6581
temp2_ARG_SER_SER_ARG_TRP	-55.6495
temp2_ARG_ARG_SER_TRP_THR	-55.6207
temp2_ARG_SER_SER_SER_ARG	-55.6173
temp2_ASP_THR_ARG_ASP_ASP	-55.6101
temp2_ARG_THR_SER_THR_ARG	-55.6087
temp2_SER_THR_THR_ARG_ARG	-55.5971
temp2_SER_ARG_SER_SER_ARG	-55.5783
temp2_ARG_SER_ARG_ASP_ILE	-55.554
temp2_ASP_SER_ARG_ARG_ILE	-55.5522
temp2_SER_ASP_ARG_ASP_ASP	-55.5214
temp2_ARG_THR_SER_TRP_ARG	-55.4442
temp2_ARG_ASP_ILE_THR_ARG	-55.4252
temp2_SER_SER_SER_ARG_ARG	-55.3922
temp2_TRP_ILE_TRP_ARG_ARG	-55.383
temp2_ARG_ARG_SER_SER_SER	-55.3591
temp2_ARG_ARG_ILE_ASP_TRP	-55.3449
temp2_ARG_ARG_ILE_ARG_ILE	-55.3319
temp2_ARG_ARG_TRP_ASP_ILE	-55.2942
temp2_ARG_ASP_ILE_TRP_ARG	-55.2704
temp2_ARG_THR_SER_ARG_THR	-55.2408
temp2_THR_ARG_ILE_ASP_ARG	-55.205
temp2_ARG_TRP_TRP_ILE_ARG	-55.1958
temp2_ASP_ARG_TRP_ASP_THR	-55.168
temp2_THR_ASP_TRP_ASP_ARG	-55.16
temp2_TRP_ILE_ARG_THR_ARG	-55.1094
temp2_TRP_ASP_ILE_ARG_ARG	-55.1062
temp2_THR_THR_SER_ARG_ARG	-55.0714
temp2_THR_ARG_ILE_ARG_ASP	-55.046
temp2_ARG_THR_SER_ARG_SER	-55.0202
temp2_ARG_THR_SER_ARG_TRP	-55.0024
temp2_ARG_THR_ARG_ASP_ILE	-54.9937
temp2_ASP_ARG_THR_ASP_SER	-54.9609
temp2_SER_ARG_ILE_ASP_ARG	-54.9485
temp2_ARG_ARG_SER_SER_THR	-54.9462
temp2_ARG_THR_SER_SER_ARG	-54.9411
temp2_TRP_ILE_ARG_TRP_ARG	-54.9395
temp2_THR_TRP_ARG_ILE_ARG	-54.9296
temp2_THR_ARG_ASP_ARG_ILE	-54.9028
temp2_ARG_TRP_ASP_ARG_ILE	-54.8509
temp2_ARG_ASP_ASP_ASP_ASP	-54.8399
temp2_ASP_THR_ARG_ARG_ILE	-54.8391
temp2_SER_ASP_TRP_ASP_ARG	-54.8087
temp2_TRP_TRP_ASP_ASP_ARG	-54.7787
temp2_ARG_ARG_ASP_THR_ILE	-54.7784
temp2_ASP_TRP_ARG_ASP_TRP	-54.7765
temp2_ASP_ARG_THR_ASP_TRP	-54.7525
temp2_TRP_ILE_ARG_ARG_THR	-54.7427
temp2_ARG_TRP_ARG_ILE_TRP	-54.7252
temp2_ILE_ILE_ARG_ASP_ARG	-54.7235
temp2_ARG_ASP_ILE_SER_ARG	-54.7209
temp2_SER_THR_SER_ARG_ARG	-54.7031
temp2_TRP_ARG_ASP_ASP_TRP	-54.6892
temp2_ARG_ILE_SER_ARG_ASP	-54.6866
temp2_SER_ARG_ILE_ARG_ASP	-54.6717
temp2_ARG_ARG_THR_ASP_ILE	-54.6581
temp2_TRP_ARG_TRP_ILE_ARG	-54.6571
temp2_TRP_ASP_ARG_ASP_SER	-54.6379
temp2_ARG_ARG_ASP_TRP_ILE	-54.6337
temp2_ASP_TRP_TRP_ASP_ARG	-54.6296
temp2_ASP_TRP_ARG_ASP_SER	-54.6155
temp2_ASP_ARG_THR_ASP_THR	-54.6136
temp2_THR_ASP_ILE_ARG_ARG	-54.6008
temp2_ARG_TRP_ARG_ILE_THR	-54.5947
temp2_ARG_SER_ILE_ASP_ARG	-54.5861
temp2_TRP_ILE_ARG_ARG_TRP	-54.5839
temp2_ARG_ARG_ILE_THR_ASP	-54.5837
temp2_SER_TRP_ARG_ILE_ARG	-54.5583
temp2_TRP_ASP_ARG_ASP_TRP	-54.5524
temp2_SER_ARG_ASP_ARG_ILE	-54.5285
temp2_ARG_ASP_ASP_ASP_SER	-54.5039
temp2_TRP_ILE_ARG_ARG_SER	-54.501
temp2_ARG_ILE_TRP_THR_ARG	-54.4949
temp2_ASP_TRP_ILE_ARG_ARG	-54.4908
temp2_ARG_ARG_ILE_TRP_ASP	-54.4634
temp2_ASP_TRP_ARG_ASP_THR	-54.4477
temp2_ASP_ASP_ARG_THR_ASP	-54.4254
temp2_TRP_ILE_ARG_SER_ARG	-54.4175
temp2_ARG_TRP_ARG_ILE_SER	-54.3963
temp2_ARG_ILE_TRP_TRP_ARG	-54.3647
temp2_TRP_ASP_ARG_ASP_THR	-54.3488
temp2_ARG_ASP_ASP_ASP_TRP	-54.3371
temp2_ILE_TRP_ARG_THR_ARG	-54.2617
temp2_SER_ASP_ILE_ARG_ARG	-54.2529
temp2_ASP_ASP_ARG_TRP_ASP	-54.2211
temp2_TRP_ARG_ARG_ILE_TRP	-54.1904
temp2_ARG_ASP_ASP_ASP_THR	-54.1897
temp2_ARG_ASP_TRP_ARG_ILE	-54.1663
temp2_ASP_SER_TRP_ASP_ARG	-54.1623
temp2_TRP_ASP_THR_ASP_ARG	-54.1614
temp2_THR_ASP_ARG_ASP_SER	-54.16
temp2_ILE_TRP_ARG_TRP_ARG	-54.0922
temp2_TRP_TRP_ARG_ASP_ASP	-54.0842
temp2_ARG_ARG_ILE_ASP_SER	-54.0745
temp2_THR_ASP_ARG_ASP_TRP	-54.0721
temp2_THR_ARG_TRP_ILE_ARG	-54.0721
temp2_ASP_ILE_ARG_ILE_ARG	-54.0691
temp2_ARG_ARG_ASP_SER_ILE	-54.0347
temp2_ILE_TRP_ARG_ARG_TRP	-54.0161
temp2_ILE_TRP_TRP_ARG_ARG	-54.0151
temp2_TRP_ARG_TRP_ASP_ASP	-54.0011
temp2_ILE_TRP_ARG_ARG_THR	-53.9821
temp2_ARG_THR_ILE_ASP_ARG	-53.9614
temp2_ASP_ASP_ASP_ARG_ASP	-53.9464
temp2_ASP_ARG_ASP_THR_THR	-53.9435
temp2_THR_ILE_TRP_ARG_ARG	-53.9123
temp2_ASP_ARG_SER_ASP_SER	-53.9082
temp2_THR_ASP_ARG_ASP_THR	-53.8692
temp2_ASP_ARG_ASP_THR_SER	-53.8601
temp2_SER_ARG_TRP_ILE_ARG	-53.8358
temp2_ILE_ARG_ARG_ILE_ASP	-53.8265
temp2_SER_ASP_ARG_ASP_SER	-53.8084
temp2_ASP_ARG_ASP_THR_TRP	-53.8069
temp2_ARG_ARG_ILE_SER_ASP	-53.8038
temp2_ARG_ILE_TRP_SER_ARG	-53.8037
temp2_ARG_ARG_SER_ASP_ILE	-53.8002
temp2_ASP_ARG_ASP_TRP_THR	-53.7623
temp2_ARG_SER_TRP_ILE_ARG	-53.7495
temp2_ARG_ILE_TRP_ARG_SER	-53.7231
temp2_SER_ASP_ARG_ASP_TRP	-53.7202
temp2_ARG_ARG_TRP_ILE_SER	-53.6963
temp2_ASP_ARG_ASP_TRP_SER	-53.6954
temp2_THR_ASP_THR_ASP_ARG	-53.6635
temp2_THR_ILE_ARG_THR_ARG	-53.6476
temp2_THR_ARG_ASP_ASP_TRP	-53.6414
temp2_ASP_ARG_ASP_TRP_TRP	-53.6299
temp2_ASP_ASP_ARG_SER_ASP	-53.6104
temp2_ILE_TRP_ARG_ARG_SER	-53.5947
temp2_ASP_ARG_SER_ASP_TRP	-53.5932
temp2_ASP_TRP_THR_ASP_ARG	-53.5805
temp2_ILE_TRP_ARG_SER_ARG	-53.5685
temp2_ASP_ARG_SER_ASP_THR	-53.5544
temp2_ARG_ARG_ILE_ASP_THR	-53.554
temp2_SER_ASP_ARG_ASP_THR	-53.5178
temp2_TRP_ASP_ASP_THR_ARG	-53.5121
temp2_ILE_ARG_TRP_THR_ARG	-53.4892
temp2_ASP_ARG_TRP_THR_ASP	-53.4817
temp2_THR_ILE_ARG_TRP_ARG	-53.4773
temp2_ASP_THR_TRP_ASP_ARG	-53.4719
temp2_SER_ILE_TRP_ARG_ARG	-53.4419
temp2_TRP_SER_ARG_ILE_ARG	-53.4391
temp2_TRP_ARG_ARG_ILE_SER	-53.4367
temp2_TRP_THR_ARG_ILE_ARG	-53.4142
temp2_ASP_ARG_TRP_TRP_ASP	-53.4032
temp2_ILE_ARG_TRP_TRP_ARG	-53.3723
temp2_TRP_ARG_ASP_ASP_SER	-53.3529
temp2_TRP_ASP_ASP_TRP_ARG	-53.343
temp2_TRP_ARG_ARG_ILE_THR	-53.3377
temp2_SER_ASP_THR_ASP_ARG	-53.3129
temp2_ARG_ILE_ARG_THR_THR	-53.2948
temp2_THR_ILE_ARG_ARG_THR	-53.2935
temp2_TRP_ASP_SER_ASP_ARG	-53.2883
temp2_SER_ARG_ASP_ASP_TRP	-53.262
temp2_ARG_ILE_ARG_THR_SER	-53.2309
temp2_ARG_SER_ASP_ARG_ILE	-53.2256
temp2_ARG_ASP_THR_ARG_ILE	-53.2137
temp2_ILE_ARG_TRP_ARG_SER	-53.1934
temp2_SER_ILE_ARG_THR_ARG	-53.1804
temp2_ARG_ILE_ARG_THR_TRP	-53.1765
temp2_ASP_ARG_ARG_ILE_ILE	-53.1673
temp2_ARG_THR_TRP_ILE_ARG	-53.1624
temp2_ARG_ARG_TRP_ILE_TRP	-53.1452
temp2_ASP_ARG_ASP_SER_SER	-53.1408
temp2_TRP_ARG_THR_ASP_ASP	-53.1322
temp2_THR_ILE_ARG_ARG_TRP	-53.1211
temp2_ARG_ILE_ARG_TRP_THR	-53.1211
temp2_ASP_ARG_ASP_SER_THR	-53.0959
temp2_THR_ARG_ARG_ILE_TRP	-53.0933
temp2_ARG_TRP_THR_ILE_ARG	-53.0783
temp2_ARG_ILE_ARG_TRP_SER	-53.0724
temp2_THR_ILE_ARG_ARG_SER	-53.0562
temp2_ASP_SER_ARG_ASP_SER	-53.0505
temp2_ARG_ILE_ARG_TRP_TRP	-53.0189
temp2_THR_ARG_TRP_ASP_ASP	-53.016
temp2_THR_ASP_ASP_THR_ARG	-53.0108
temp2_SER_ILE_ARG_TRP_ARG	-53.0098
temp2_ASP_ARG_ASP_SER_TRP	-52.9985
temp2_ASP_TRP_ASP_ARG_ASP	-52.9723
temp2_ARG_ASP_ILE_ARG_TRP	-52.9702
temp2_THR_ILE_ARG_SER_ARG	-52.9565
temp2_ASP_SER_ILE_ARG_ARG	-52.9282
temp2_THR_SER_ARG_ILE_ARG	-52.9193
temp2_TRP_ILE_THR_ARG_ARG	-52.9127
temp2_THR_ARG_ARG_ILE_SER	-52.8761
temp2_ASP_SER_ARG_ASP_TRP	-52.8465
temp2_THR_ASP_ASP_TRP_ARG	-52.8417
temp2_TRP_ASP_ASP_SER_ARG	-52.8413
temp2_SER_ILE_ARG_ARG_THR	-52.8263
temp2_ILE_ARG_TRP_SER_ARG	-52.8141
temp2_TRP_TRP_ARG_ARG_ILE	-52.8004
temp2_THR_ASP_SER_ASP_ARG	-52.7919
temp2_TRP_ARG_ASP_ASP_THR	-52.7779
temp2_THR_ARG_ARG_ILE_THR	-52.7754
temp2_THR_TRP_ASP_ASP_ARG	-52.7697
temp2_ASP_SER_ARG_ASP_THR	-52.7385
temp2_SER_ARG_ARG_ILE_TRP	-52.7226
temp2_ARG_ILE_ARG_ILE_ASP	-52.7079
temp2_ILE_ARG_TRP_ARG_TRP	-52.693
temp2_ASP_ARG_TRP_SER_ASP	-52.6869
temp2_TRP_ARG_ASP_THR_ASP	-52.6592
temp2_SER_ASP_ASP_THR_ARG	-52.6582
temp2_SER_ILE_ARG_ARG_TRP	-52.6534
temp2_SER_ARG_TRP_ASP_ASP	-52.6388
temp2_SER_ARG_ARG_ILE_SER	-52.6193
temp2_ARG_ASP_ILE_ARG_THR	-52.5977
temp2_SER_ILE_ARG_ARG_SER	-52.5887
temp2_ARG_ILE_ASP_ILE_ARG	-52.5765
temp2_SER_SER_ARG_ILE_ARG	-52.5646
temp2_ASP_ARG_THR_THR_ASP	-52.5637
temp2_TRP_ARG_ASP_TRP_ASP	-52.5292
temp2_ARG_ASP_TRP_ASP_ASP	-52.5257
temp2_SER_ARG_ARG_ILE_THR	-52.5222
temp2_ARG_THR_ASP_ARG_ILE	-52.5181
temp2_ASP_ASP_TRP_THR_ARG	-52.4936
temp2_SER_ILE_ARG_SER_ARG	-52.4893
temp2_SER_ASP_ASP_TRP_ARG	-52.489
temp2_ILE_ASP_ASP_ASP_ARG	-52.4856
temp2_ARG_SER_ARG_ILE_THR	-52.4836
temp2_ILE_ILE_ARG_ARG_ASP	-52.4788
temp2_ARG_ILE_ARG_SER_SER	-52.4746
temp2_ARG_ILE_ARG_SER_THR	-52.4715
temp2_ASP_TRP_SER_ASP_ARG	-52.4686
temp2_ARG_ILE_TRP_ARG_TRP	-52.4559
temp2_SER_ASP_SER_ASP_ARG	-52.4411
temp2_ARG_SER_ARG_ILE_SER	-52.4313
temp2_ASP_ARG_THR_TRP_ASP	-52.4259
temp2_ILE_ARG_ARG_THR_TRP	-52.4175
temp2_ARG_SER_ARG_ILE_TRP	-52.3923
temp2_ASP_SER_ASP_ARG_ASP	-52.3824
temp2_THR_ARG_ASP_ASP_SER	-52.3759
temp2_SER_TRP_ASP_ASP_ARG	-52.3757
temp2_ILE_ARG_ARG_THR_SER	-52.3427
temp2_ARG_ILE_TRP_ARG_THR	-52.341
temp2_THR_ASP_ASP_SER_ARG	-52.3405
temp2_ARG_ILE_ARG_SER_TRP	-52.3344
temp2_THR_THR_ARG_ILE_ARG	-52.3339
temp2_ILE_SER_TRP_ARG_ARG	-52.3334
temp2_ASP_THR_ARG_ASP_SER	-52.3325
temp2_ASP_ASP_TRP_TRP_ARG	-52.3237
temp2_ILE_ARG_ASP_ILE_ARG	-52.3197
temp2_ILE_ARG_ARG_TRP_TRP	-52.3024
temp2_ARG_ASP_SER_ARG_ILE	-52.2741
temp2_ARG_ASP_ILE_ARG_SER	-52.2719
temp2_ILE_ARG_ARG_THR_THR	-52.2575
temp2_ARG_TRP_ASP_ASP_ASP	-52.2375
temp2_ARG_ARG_THR_ILE_TRP	-52.2135
temp2_TRP_ARG_THR_ILE_ARG	-52.2126
temp2_TRP_SER_ASP_ASP_ARG	-52.2022
temp2_ILE_ARG_ARG_TRP_SER	-52.1974
temp2_ASP_THR_ILE_ARG_ARG	-52.1908
temp2_THR_ARG_THR_ASP_ASP	-52.1523
temp2_ASP_THR_ARG_ASP_TRP	-52.1422
temp2_ILE_SER_ARG_THR_ARG	-52.1376
temp2_TRP_ARG_SER_ASP_ASP	-52.1045
temp2_ILE_ARG_ARG_TRP_THR	-52.0971
temp2_ARG_ASP_TRP_ASP_SER	-52.0966
temp2_ASP_ASP_ASP_ARG_THR	-52.0902
temp2_ASP_SER_THR_ASP_ARG	-52.0691
temp2_ARG_ILE_THR_THR_ARG	-52.063
temp2_ARG_TRP_SER_ILE_ARG	-52.0606
temp2_ASP_THR_ARG_ASP_THR	-52.0236
temp2_SER_ARG_ASP_ASP_SER	-51.9986
temp2_TRP_ILE_SER_ARG_ARG	-51.9956
temp2_SER_ASP_ASP_SER_ARG	-51.988
temp2_ASP_ASP_ASP_ARG_TRP	-51.9758
temp2_SER_THR_ARG_ILE_ARG	-51.9742
temp2_ASP_TRP_ARG_THR_ASP	-51.9704
temp2_ILE_SER_ARG_TRP_ARG	-51.9647
temp2_ARG_TRP_ILE_ARG_ASP	-51.9568
temp2_ASP_ASP_ARG_THR_TRP	-51.9357
temp2_ASP_ASP_ARG_THR_THR	-51.9309
temp2_ARG_THR_ARG_ILE_THR	-51.9254
temp2_ARG_ILE_THR_TRP_ARG	-51.8993
temp2_ILE_TRP_THR_ARG_ARG	-51.8905
temp2_ARG_THR_ARG_ILE_SER	-51.8838
temp2_TRP_ARG_ASP_SER_ASP	-51.8734
temp2_TRP_THR_ASP_ASP_ARG	-51.8665
temp2_ARG_THR_ARG_ILE_TRP	-51.8236
temp2_ILE_THR_TRP_ARG_ARG	-51.8174
temp2_ASP_TRP_ASP_THR_ARG	-51.8077
temp2_THR_ARG_ASP_ASP_THR	-51.7966
temp2_ILE_SER_ARG_ARG_THR	-51.7909
temp2_THR_TRP_ARG_ASP_ASP	-51.7874
temp2_ASP_ARG_THR_SER_ASP	-51.7838
temp2_ASP_ASP_TRP_SER_ARG	-51.782
temp2_ASP_TRP_ARG_TRP_ASP	-51.7758
temp2_SER_ARG_THR_ASP_ASP	-51.7752
temp2_ASP_ASP_ARG_TRP_TRP	-51.7599
temp2_ASP_ARG_ILE_ILE_ARG	-51.7525
temp2_ASP_ASP_ASP_ARG_SER	-51.7443
temp2_ASP_ASP_ARG_THR_SER	-51.7419
temp2_ASP_ASP_ARG_TRP_THR	-51.7391
temp2_THR_SER_ASP_ASP_ARG	-51.7313
temp2_TRP_TRP_TRP_ASP_ARG	-51.7107
temp2_ASP_ARG_ASP_ILE_ASP	-51.7075
temp2_ILE_ARG_ARG_SER_TRP	-51.6808
temp2_THR_ARG_ASP_THR_ASP	-51.68
temp2_ARG_ILE_THR_ARG_THR	-51.6634
temp2_ASP_TRP_ASP_TRP_ARG	-51.6535
temp2_THR_ARG_THR_ILE_ARG	-51.6369
temp2_ASP_THR_ASP_ARG_ASP	-51.6359
temp2_ILE_THR_ARG_THR_ARG	-51.6222
temp2_ILE_ILE_ASP_ARG_ARG	-51.6176
temp2_ILE_ARG_ARG_SER_SER	-51.6025
temp2_ASP_ARG_SER_THR_ASP	-51.6024
temp2_ILE_SER_ARG_ARG_TRP	-51.5939
temp2_ASP_ASP_ARG_TRP_SER	-51.5658
temp2_ILE_SER_ARG_ARG_SER	-51.5565
temp2_THR_ARG_ASP_TRP_ASP	-51.5496
temp2_ARG_ILE_THR_ARG_TRP	-51.5212
temp2_ARG_ASP_ARG_ILE_ILE	-51.4916
temp2_ARG_SER_THR_ILE_ARG	-51.482
temp2_ASP_ARG_SER_TRP_ASP	-51.463
temp2_THR_ILE_THR_ARG_ARG	-51.4626
temp2_ARG_ARG_TRP_ILE_THR	-51.4523
temp2_ILE_THR_ARG_TRP_ARG	-51.4498
temp2_ILE_SER_ARG_SER_ARG	-51.4473
temp2_ILE_ARG_ARG_SER_THR	-51.4364
temp2_ASP_ILE_ASP_ASP_ARG	-51.4304
temp2_ARG_ILE_THR_ARG_SER	-51.4279
temp2_SER_ARG_ASP_ASP_THR	-51.4194
temp2_TRP_ASP_ASP_ARG_ASP	-51.4092
temp2_ASP_ASP_TRP_ARG_ASP	-51.4042
temp2_ILE_ARG_TRP_ARG_THR	-51.3957
temp2_SER_ARG_THR_ILE_ARG	-51.3941
temp2_ARG_ILE_THR_SER_ARG	-51.3876
temp2_SER_SER_ASP_ASP_ARG	-51.3652
temp2_TRP_ASP_ARG_THR_ASP	-51.3599
temp2_ARG_ASP_THR_ASP_ASP	-51.3485
temp2_ARG_ARG_SER_ILE_TRP	-51.3478
temp2_TRP_SER_ARG_ASP_ASP	-51.3444
temp2_ILE_ARG_THR_ARG_TRP	-51.3439
temp2_TRP_ARG_SER_ILE_ARG	-51.3262
temp2_ASP_TRP_ASP_ARG_TRP	-51.3253
temp2_ASP_THR_THR_ASP_ARG	-51.3189
temp2_ARG_ASP_TRP_ASP_TRP	-51.3069
temp2_SER_ARG_ASP_THR_ASP	-51.3023
temp2_ARG_SER_ASP_ASP_ASP	-51.297
temp2_ARG_TRP_ASP_ASP_TRP	-51.2834
temp2_ARG_TRP_ASP_ASP_SER	-51.2733
temp2_ILE_THR_ARG_ARG_THR	-51.2716
temp2_SER_TRP_ARG_ASP_ASP	-51.2593
temp2_ARG_ARG_THR_ILE_SER	-51.2575
temp2_ARG_TRP_ARG_THR_ILE	-51.1844
temp2_SER_ARG_ASP_TRP_ASP	-51.1717
temp2_TRP_THR_ARG_ASP_ASP	-51.1653
temp2_TRP_ASP_ARG_TRP_ASP	-51.1606
temp2_ASP_TRP_ASP_SER_ARG	-51.1587
temp2_ASP_SER_ARG_THR_ASP	-51.1585
temp2_ASP_TRP_ARG_SER_ASP	-51.1572
temp2_THR_ARG_SER_ASP_ASP	-51.1323
temp2_ARG_ILE_SER_THR_ARG	-51.109
temp2_THR_TRP_ARG_ARG_ILE	-51.1036
temp2_ASP_ASP_ARG_SER_THR	-51.1013
temp2_ILE_THR_ARG_ARG_TRP	-51.0856
temp2_ASP_ASP_ARG_SER_TRP	-51.0826
temp2_ILE_ARG_THR_THR_ARG	-51.0825
temp2_ASP_SER_SER_ASP_ARG	-51.0661
temp2_ASP_TRP_ASP_ARG_THR	-51.0338
temp2_ILE_THR_ARG_ARG_SER	-51.0336
temp2_ARG_TRP_ASP_ASP_THR	-51.0283
temp2_ASP_SER_ARG_TRP_ASP	-50.9973
temp2_SER_ILE_THR_ARG_ARG	-50.9936
temp2_ARG_TRP_ARG_TRP_ILE	-50.9924
temp2_THR_THR_ASP_ASP_ARG	-50.9902
temp2_ASP_ASP_ARG_SER_SER	-50.9751
temp2_ASP_ASP_ASP_ILE_ARG	-50.9669
temp2_ARG_ARG_THR_ILE_THR	-50.9641
temp2_ARG_SER_ILE_ARG_ASP	-50.9506
temp2_ARG_ILE_SER_TRP_ARG	-50.9466
temp2_ILE_ARG_THR_ARG_THR	-50.9366
temp2_ILE_ARG_THR_TRP_ARG	-50.932
temp2_ILE_THR_ARG_SER_ARG	-50.9315
temp2_THR_ASP_ASP_ARG_ASP	-50.9231
temp2_ASP_ASP_THR_THR_ARG	-50.9143
temp2_ILE_TRP_SER_ARG_ARG	-50.9092
temp2_THR_ARG_ASP_SER_ASP	-50.8947
temp2_THR_ASP_ARG_THR_ASP	-50.8848
temp2_THR_SER_ARG_ASP_ASP	-50.874
temp2_ASP_SER_ASP_THR_ARG	-50.8611
temp2_ILE_ARG_THR_ARG_SER	-50.8501
temp2_ARG_THR_THR_ILE_ARG	-50.8355
temp2_ASP_ARG_SER_SER_ASP	-50.8195
temp2_ARG_ASP_TRP_ASP_THR	-50.8166
temp2_ASP_ARG_TRP_THR_SER	-50.8027
temp2_THR_ARG_SER_ILE_ARG	-50.7557
temp2_SER_ARG_SER_ASP_ASP	-50.755
temp2_TRP_TRP_ARG_ASP_SER	-50.7494
temp2_ASP_ASP_THR_TRP_ARG	-50.7413
temp2_SER_TRP_ARG_ARG_ILE	-50.7321
temp2_TRP_TRP_ARG_ASP_TRP	-50.7309
temp2_ARG_ILE_SER_ARG_THR	-50.7204
temp2_ASP_ILE_ARG_ASP_ASP	-50.7142
temp2_ASP_SER_ASP_TRP_ARG	-50.6932
temp2_THR_ASP_ARG_TRP_ASP	-50.6855
temp2_ASP_ARG_TRP_TRP_SER	-50.6705
temp2_ARG_ILE_ARG_ASP_ILE	-50.6273
temp2_ASP_TRP_ASP_ARG_SER	-50.626
temp2_SER_THR_ASP_ASP_ARG	-50.6148
temp2_ARG_ASP_ASP_THR_ASP	-50.5974
temp2_TRP_TRP_ASP_ARG_ASP	-50.5837
temp2_ARG_SER_SER_ILE_ARG	-50.5813
temp2_SER_ASP_ASP_ARG_ASP	-50.5805
temp2_ARG_THR_ASP_ASP_ASP	-50.5754
temp2_THR_ILE_SER_ARG_ARG	-50.552
temp2_TRP_ASP_ARG_SER_ASP	-50.5465
temp2_ILE_ARG_ASP_ASP_ASP	-50.5391
temp2_SER_ASP_ARG_THR_ASP	-50.5315
temp2_SER_ARG_ASP_SER_ASP	-50.5171
temp2_ARG_ILE_SER_ARG_TRP	-50.5097
temp2_SER_SER_ARG_ASP_ASP	-50.5052
temp2_SER_ARG_SER_ILE_ARG	-50.5051
temp2_ARG_ILE_SER_ARG_SER	-50.4914
temp2_ILE_ARG_SER_ARG_TRP	-50.4807
temp2_ARG_ILE_SER_SER_ARG	-50.4402
temp2_ILE_ARG_THR_SER_ARG	-50.4377
temp2_ARG_TRP_TRP_ARG_ILE	-50.4183
temp2_ARG_ASP_ASP_TRP_ASP	-50.4013
temp2_TRP_TRP_ARG_ASP_THR	-50.3878
temp2_ASP_SER_ARG_SER_ASP	-50.3756
temp2_ARG_ARG_SER_ILE_SER	-50.3711
temp2_ASP_ARG_ASP_ASP_ILE	-50.3606
temp2_ASP_THR_ARG_THR_ASP	-50.3551
temp2_ARG_TRP_ARG_SER_ILE	-50.3352
temp2_SER_ASP_ARG_TRP_ASP	-50.332
temp2_ARG_THR_ILE_ARG_ASP	-50.309
temp2_ASP_THR_SER_ASP_ARG	-50.296
temp2_ARG_ASP_SER_ASP_ASP	-50.2946
temp2_ARG_ASP_THR_ASP_SER	-50.2889
temp2_ASP_TRP_TRP_ARG_ASP	-50.2577
temp2_ILE_ASP_ARG_ARG_ILE	-50.2184
temp2_THR_THR_ARG_ASP_ASP	-50.2156
temp2_ARG_ASP_THR_ASP_TRP	-50.2128
temp2_ASP_ASP_THR_SER_ARG	-50.208
temp2_ASP_SER_ASP_SER_ARG	-50.1959
temp2_ASP_THR_ARG_TRP_ASP	-50.1946
temp2_ILE_ARG_SER_THR_ARG	-50.1875
temp2_ASP_ASP_THR_ARG_ASP	-50.1484
temp2_ASP_THR_ASP_THR_ARG	-50.1419
temp2_SER_ILE_SER_ARG_ARG	-50.0829
temp2_ILE_SER_THR_ARG_ARG	-50.0766
temp2_THR_ASP_ARG_SER_ASP	-50.0715
temp2_ASP_ASP_SER_THR_ARG	-50.0575
temp2_ILE_ARG_SER_ARG_THR	-50.0527
temp2_ARG_ARG_SER_ILE_THR	-50.0438
temp2_ASP_ARG_TRP_SER_SER	-50.0429
temp2_ILE_ARG_SER_TRP_ARG	-50.0383
temp2_ARG_SER_ASP_ASP_SER	-50.0319
temp2_ARG_ASP_THR_ASP_THR	-49.9962
temp2_ASP_THR_ASP_TRP_ARG	-49.9743
temp2_ILE_ARG_SER_ARG_SER	-49.9726
temp2_ASP_ILE_ARG_ARG_ILE	-49.9248
temp2_ILE_ARG_ARG_ASP_ILE	-49.9144
temp2_ARG_THR_SER_ILE_ARG	-49.9036
temp2_ASP_ASP_SER_TRP_ARG	-49.881
temp2_ASP_ARG_TRP_THR_TRP	-49.8754
temp2_TRP_ARG_ARG_THR_ILE	-49.8576
temp2_TRP_TRP_ILE_ARG_ARG	-49.8562
temp2_SER_THR_ARG_ASP_ASP	-49.8421
temp2_ARG_TRP_TRP_ASP_ASP	-49.7831
temp2_ARG_ASP_ASP_SER_ASP	-49.7739
temp2_ARG_ASP_ILE_ILE_ARG	-49.7302
temp2_SER_ASP_ARG_SER_ASP	-49.7182
temp2_ASP_ARG_TRP_TRP_TRP	-49.714
temp2_ASP_SER_ASP_ARG_THR	-49.6934
temp2_THR_TRP_TRP_ASP_ARG	-49.6866
temp2_TRP_ARG_ARG_TRP_ILE	-49.6781
temp2_ARG_SER_ASP_ASP_TRP	-49.6752
temp2_ARG_SER_ASP_ASP_THR	-49.6568
temp2_ASP_THR_ARG_SER_ASP	-49.5727
temp2_ILE_ARG_SER_SER_ARG	-49.5714
temp2_ASP_SER_ASP_ARG_TRP	-49.561
temp2_ILE_THR_THR_ARG_ARG	-49.5012
temp2_ARG_ILE_ILE_ASP_ARG	-49.4983
temp2_ASP_THR_ASP_SER_ARG	-49.4763
temp2_ARG_TRP_TRP_ASP_TRP	-49.4673
temp2_TRP_TRP_THR_ASP_ARG	-49.442
temp2_TRP_SER_ARG_ARG_ILE	-49.4371
temp2_TRP_THR_ARG_ARG_ILE	-49.4101
temp2_ASP_SER_ASP_ARG_SER	-49.4043
temp2_TRP_ILE_ARG_ILE_ARG	-49.3835
temp2_ASP_ASP_SER_SER_ARG	-49.3514
temp2_ARG_TRP_THR_ARG_ILE	-49.3451
temp2_ARG_THR_ASP_ASP_SER	-49.3348
temp2_ASP_ARG_TRP_THR_THR	-49.2986
temp2_THR_ARG_ARG_THR_ILE	-49.2957
temp2_ILE_ASP_ARG_ASP_ASP	-49.2833
temp2_TRP_ARG_TRP_ARG_ILE	-49.2796
temp2_TRP_ARG_TRP_ASP_TRP	-49.2395
temp2_ARG_ASP_SER_ASP_SER	-49.233
temp2_ILE_SER_SER_ARG_ARG	-49.2122
temp2_TRP_ASP_ASP_ARG_THR	-49.2042
temp2_ASP_SER_TRP_ARG_ASP	-49.1817
temp2_SER_TRP_TRP_ASP_ARG	-49.1592
temp2_ASP_ASP_TRP_ARG_SER	-49.144
temp2_ASP_ARG_TRP_TRP_THR	-49.1183
temp2_THR_ARG_ARG_TRP_ILE	-49.1161
temp2_ASP_ASP_SER_ARG_ASP	-49.1003
temp2_ARG_ASP_SER_ASP_TRP	-49.0984
temp2_ARG_ARG_ASP_ILE_ILE	-49.0896
temp2_TRP_ASP_ASP_ARG_TRP	-49.0821
temp2_ASP_ARG_TRP_SER_TRP	-49.0775
temp2_SER_ARG_ARG_THR_ILE	-49.0417
temp2_TRP_ARG_ARG_SER_ILE	-49.0181
temp2_TRP_ARG_ILE_ARG_TRP	-49.0128
temp2_TRP_ARG_TRP_ASP_SER	-49.0088
temp2_ARG_THR_ASP_ASP_TRP	-48.989
temp2_ARG_SER_ARG_THR_ILE	-48.9741
temp2_ARG_THR_ASP_ASP_THR	-48.9592
temp2_ILE_ARG_ILE_ASP_ARG	-48.9451
temp2_ARG_ASP_SER_ASP_THR	-48.9338
temp2_THR_SER_ARG_ARG_ILE	-48.9274
temp2_ASP_THR_ASP_ARG_THR	-48.9264
temp2_ARG_TRP_ILE_THR_ARG	-48.9153
temp2_TRP_ASP_ASP_ARG_SER	-48.8923
temp2_THR_TRP_ARG_ASP_TRP	-48.8862
temp2_TRP_ASP_TRP_THR_ARG	-48.8818
temp2_ARG_ASP_ASP_THR_THR	-48.8788
temp2_SER_ARG_ARG_TRP_ILE	-48.8616
temp2_ARG_ILE_TRP_ILE_ARG	-48.8155
temp2_ARG_ARG_ILE_ILE_ASP	-48.8108
temp2_ARG_ASP_ASP_THR_TRP	-48.8102
temp2_ASP_THR_ASP_ARG_TRP	-48.8009
temp2_TRP_SER_TRP_ASP_ARG	-48.7954
temp2_THR_TRP_ARG_ASP_SER	-48.7838
temp2_ARG_SER_ARG_TRP_ILE	-48.7788
temp2_ARG_TRP_ILE_TRP_ARG	-48.7669
temp2_ASP_TRP_THR_ARG_ASP	-48.7541
temp2_ARG_ASP_ASP_THR_SER	-48.7408
temp2_ASP_ASP_TRP_ARG_TRP	-48.7235
temp2_ASP_ARG_THR_THR_THR	-48.7224
temp2_TRP_ASP_TRP_TRP_ARG	-48.7178
temp2_TRP_THR_TRP_ASP_ARG	-48.7128
temp2_THR_ARG_TRP_ARG_ILE	-48.7098
temp2_THR_ASP_ASP_ARG_THR	-48.7093
temp2_ARG_ASP_ASP_TRP_THR	-48.6941
temp2_ASP_ILE_TRP_ASP_ARG	-48.6879
temp2_ASP_ARG_THR_THR_TRP	-48.6508
temp2_ASP_THR_ASP_ARG_SER	-48.6426
temp2_ARG_ASP_ASP_TRP_TRP	-48.6416
temp2_ILE_ARG_ILE_ARG_ASP	-48.6368
temp2_ASP_ARG_THR_THR_SER	-48.6275
temp2_ASP_ASP_ARG_ILE_ASP	-48.6114
temp2_TRP_ASP_TRP_ARG_ASP	-48.61
temp2_ILE_THR_SER_ARG_ARG	-48.6056
temp2_ILE_ASP_TRP_ASP_ARG	-48.5944
temp2_THR_ASP_ASP_ARG_TRP	-48.5866
temp2_TRP_TRP_ARG_THR_ASP	-48.582
temp2_THR_TRP_ARG_ASP_THR	-48.5777
temp2_ARG_ASP_ASP_TRP_SER	-48.5726
temp2_SER_SER_ARG_ARG_ILE	-48.5725
temp2_ASP_TRP_ARG_THR_TRP	-48.5708
temp2_ASP_ARG_THR_TRP_THR	-48.5389
temp2_ILE_TRP_ARG_ILE_ARG	-48.5365
temp2_SER_TRP_ARG_ASP_TRP	-48.5113
temp2_ASP_ASP_ARG_ASP_ILE	-48.5098
temp2_ILE_ARG_ASP_ARG_ILE	-48.4978
temp2_ASP_ASP_TRP_ARG_THR	-48.4975
temp2_ARG_TRP_ILE_ARG_THR	-48.4909
temp2_ASP_ARG_THR_TRP_TRP	-48.4898
temp2_ARG_TRP_TRP_ASP_SER	-48.4857
temp2_THR_ARG_TRP_ASP_SER	-48.4777
temp2_SER_ARG_TRP_ARG_ILE	-48.4718
temp2_ASP_ARG_TRP_SER_THR	-48.465
temp2_TRP_ASP_ARG_THR_THR	-48.4644
temp2_ASP_ARG_THR_TRP_SER	-48.4605
temp2_ASP_TRP_ARG_THR_THR	-48.4605
temp2_THR_ARG_ARG_SER_ILE	-48.4565
temp2_TRP_ASP_ARG_THR_TRP	-48.4496
temp2_ASP_THR_TRP_ARG_ASP	-48.444
temp2_TRP_TRP_SER_ASP_ARG	-48.4339
temp2_TRP_TRP_ARG_TRP_ASP	-48.4289
temp2_TRP_ARG_THR_ARG_ILE	-48.4248
temp2_ARG_THR_ARG_THR_ILE	-48.4199
temp2_SER_TRP_ARG_ASP_SER	-48.4091
temp2_ASP_TRP_ARG_TRP_TRP	-48.4048
temp2_THR_ASP_ASP_ARG_SER	-48.3991
temp2_THR_ASP_TRP_THR_ARG	-48.3789
temp2_THR_TRP_ILE_ARG_ARG	-48.377
temp2_SER_ASP_ASP_ARG_THR	-48.3656
temp2_TRP_ARG_TRP_THR_ASP	-48.3656
temp2_ARG_TRP_ILE_ARG_TRP	-48.3637
temp2_TRP_ARG_ASP_THR_TRP	-48.3606
temp2_THR_THR_ARG_ARG_ILE	-48.3398
temp2_ARG_TRP_SER_ARG_ILE	-48.3314
temp2_THR_SER_TRP_ASP_ARG	-48.3186
temp2_TRP_ASP_ARG_THR_SER	-48.3114
temp2_ARG_SER_TRP_ARG_ILE	-48.3079
temp2_ARG_ARG_TRP_THR_ILE	-48.3017
temp2_TRP_ARG_TRP_TRP_ASP	-48.2925
temp2_TRP_TRP_ASP_THR_ARG	-48.2825
temp2_TRP_ASP_ARG_TRP_TRP	-48.2789
temp2_ASP_TRP_ARG_TRP_THR	-48.2784
temp2_TRP_ASP_ARG_TRP_THR	-48.2777
temp2_SER_ASP_ASP_ARG_TRP	-48.2419
temp2_TRP_ARG_ASP_TRP_TRP	-48.2406
temp2_ARG_TRP_ILE_SER_ARG	-48.2337
temp2_ASP_ARG_ASP_ILE_THR	-48.2333
temp2_ARG_THR_ARG_TRP_ILE	-48.2255
temp2_THR_ASP_TRP_TRP_ARG	-48.2149
temp2_SER_TRP_ARG_ASP_THR	-48.2033
temp2_SER_ARG_ARG_SER_ILE	-48.2015
temp2_ASP_TRP_ARG_THR_SER	-48.1895
temp2_TRP_ARG_THR_ASP_TRP	-48.1891
temp2_ARG_ARG_TRP_TRP_ILE	-48.1812
temp2_THR_TRP_ASP_ARG_ASP	-48.1744
temp2_TRP_ASP_TRP_SER_ARG	-48.1727
temp2_ASP_ARG_ASP_ILE_SER	-48.1651
temp2_ARG_SER_TRP_ASP_ASP	-48.144
temp2_SER_ARG_TRP_ASP_SER	-48.1418
temp2_TRP_ASP_ARG_TRP_SER	-48.1411
temp2_THR_ARG_TRP_ASP_TRP	-48.1293
temp2_THR_ASP_TRP_ARG_ASP	-48.127
temp2_ARG_SER_ARG_SER_ILE	-48.1269
temp2_TRP_TRP_ASP_TRP_ARG	-48.1169
temp2_ASP_ARG_ASP_ILE_TRP	-48.1123
temp2_ARG_ARG_ILE_THR_TRP	-48.1105
temp2_ARG_TRP_ILE_ARG_SER	-48.106
temp2_ASP_ARG_ILE_ASP_ASP	-48.084
temp2_SER_ASP_ASP_ARG_SER	-48.0553
temp2_ILE_ASP_ILE_ARG_ARG	-48.0351
temp2_ARG_TRP_THR_ASP_ASP	-48.0302
temp2_SER_ASP_TRP_THR_ARG	-48.0296
temp2_ARG_ASP_ASP_SER_THR	-48.0273
temp2_TRP_ARG_ILE_THR_ARG	-48.0247
temp2_ASP_TRP_ARG_TRP_SER	-48.0204
temp2_ARG_ASP_ASP_SER_SER	-48.0117
temp2_ARG_ARG_ILE_TRP_TRP	-48.0103
temp2_ARG_ASP_ASP_SER_TRP	-47.994
temp2_SER_TRP_ILE_ARG_ARG	-47.988
temp2_ASP_SER_THR_ARG_ASP	-47.9875
temp2_THR_ASP_ARG_THR_THR	-47.9806
temp2_SER_THR_ARG_ARG_ILE	-47.9799
temp2_THR_ASP_ARG_THR_TRP	-47.9651
temp2_SER_SER_TRP_ASP_ARG	-47.9543
temp2_ARG_ILE_ASP_ARG_ILE	-47.944
temp2_THR_ARG_ILE_ARG_TRP	-47.9242
temp2_THR_ILE_ARG_ILE_ARG	-47.9216
temp2_ARG_ASP_TRP_THR_ASP	-47.9138
temp2_ASP_ARG_THR_SER_THR	-47.8923
temp2_TRP_ARG_ILE_TRP_ARG	-47.8829
temp2_ASP_ARG_THR_SER_SER	-47.8822
temp2_TRP_SER_ASP_ARG_ASP	-47.8819
temp2_TRP_ILE_ASP_ASP_ARG	-47.874
temp2_TRP_ARG_ILE_ARG_THR	-47.8726
temp2_SER_ASP_TRP_TRP_ARG	-47.8654
temp2_THR_ARG_THR_ARG_ILE	-47.8555
temp2_ASP_TRP_TRP_THR_ARG	-47.8424
temp2_THR_ASP_ARG_THR_SER	-47.8293
temp2_ILE_ARG_TRP_ILE_ARG	-47.8201
temp2_THR_TRP_THR_ASP_ARG	-47.8178
temp2_TRP_ASP_ASP_ILE_ARG	-47.816
temp2_ASP_ARG_THR_SER_TRP	-47.8088
temp2_TRP_TRP_ARG_SER_ASP	-47.8006
temp2_ASP_TRP_TRP_ARG_TRP	-47.7951
temp2_THR_ASP_ARG_TRP_TRP	-47.7944
temp2_THR_ASP_ARG_TRP_THR	-47.7939
temp2_SER_ASP_TRP_ARG_ASP	-47.7771
temp2_ARG_ASP_TRP_TRP_ASP	-47.7745
temp2_TRP_ARG_ILE_ARG_SER	-47.7595
temp2_SER_ARG_TRP_ASP_TRP	-47.7531
temp2_ASP_ARG_TRP_ILE_ASP	-47.747
temp2_ASP_ARG_SER_THR_THR	-47.7401
temp2_SER_TRP_ASP_ARG_ASP	-47.74
temp2_ASP_TRP_ARG_SER_TRP	-47.7237
temp2_ASP_ARG_ILE_ARG_ILE	-47.7207
temp2_THR_THR_TRP_ASP_ARG	-47.7164
temp2_ASP_TRP_TRP_TRP_ARG	-47.7073
temp2_THR_ASP_TRP_SER_ARG	-47.6702
temp2_TRP_ARG_ASP_SER_TRP	-47.6637
temp2_TRP_TRP_ASP_SER_ARG	-47.6611
temp2_ARG_THR_TRP_ARG_ILE	-47.6604
temp2_THR_ASP_ARG_TRP_SER	-47.659
temp2_ASP_ARG_SER_THR_SER	-47.6517
temp2_ARG_TRP_ASP_THR_ASP	-47.6497
temp2_TRP_ASP_ARG_SER_THR	-47.6356
temp2_ASP_TRP_ARG_SER_THR	-47.6355
temp2_SER_ASP_ARG_THR_THR	-47.6312
temp2_ILE_ILE_TRP_ARG_ARG	-47.6301
temp2_SER_ASP_ARG_THR_TRP	-47.6151
temp2_TRP_ASP_ARG_SER_TRP	-47.5981
temp2_SER_ARG_THR_ARG_ILE	-47.5963
temp2_ASP_ASP_THR_ARG_THR	-47.5945
temp2_ILE_ASP_ARG_ASP_SER	-47.5781
temp2_ARG_THR_ARG_SER_ILE	-47.5732
temp2_TRP_ARG_TRP_SER_ASP	-47.572
temp2_ARG_ARG_THR_THR_ILE	-47.5716
temp2_ARG_TRP_TRP_ASP_THR	-47.567
temp2_TRP_ARG_SER_ARG_ILE	-47.5641
temp2_TRP_THR_ASP_ARG_ASP	-47.5573
temp2_ASP_ARG_SER_THR_TRP	-47.5555
temp2_ASP_ARG_SER_TRP_THR	-47.555
temp2_SER_ARG_ILE_ARG_TRP	-47.5514
temp2_ARG_ILE_ARG_ILE_THR	-47.55
temp2_TRP_ASP_ARG_SER_SER	-47.547
temp2_ASP_ASP_THR_ARG_TRP	-47.5469
temp2_ASP_ASP_ILE_ASP_ARG	-47.5447
temp2_ASP_TRP_SER_ARG_ASP	-47.5356
temp2_ARG_ILE_ARG_ILE_SER	-47.5
temp2_ILE_ASP_ARG_ASP_TRP	-47.4937
temp2_ASP_ARG_SER_TRP_SER	-47.4831
temp2_SER_ASP_ARG_THR_SER	-47.4795
temp2_ARG_ILE_ARG_ILE_TRP	-47.4759
temp2_ARG_THR_TRP_ASP_ASP	-47.4739
temp2_ARG_ARG_TRP_SER_ILE	-47.4728
temp2_ARG_TRP_ASP_TRP_ASP	-47.4667
temp2_ASP_ILE_ARG_ASP_SER	-47.4599
temp2_ASP_SER_TRP_THR_ARG	-47.4589
temp2_SER_ILE_ARG_ILE_ARG	-47.4542
temp2_THR_ARG_ILE_THR_ARG	-47.4523
temp2_TRP_ARG_THR_THR_ASP	-47.4518
temp2_TRP_TRP_ASP_ARG_TRP	-47.4457
temp2_SER_ASP_ARG_TRP_TRP	-47.4442
temp2_SER_ASP_ARG_TRP_THR	-47.4442
temp2_ARG_ARG_THR_TRP_ILE	-47.4381
temp2_SER_TRP_THR_ASP_ARG	-47.4261
temp2_ASP_TRP_ARG_SER_SER	-47.426
temp2_THR_SER_ASP_ARG_ASP	-47.4117
temp2_TRP_ASP_THR_THR_ARG	-47.4027
temp2_TRP_ARG_ILE_SER_ARG	-47.3996
temp2_ARG_SER_THR_ARG_ILE	-47.3903
temp2_ASP_ARG_SER_TRP_TRP	-47.3865
temp2_ARG_ARG_ILE_SER_TRP	-47.3865
temp2_ILE_ILE_ARG_THR_ARG	-47.3717
temp2_THR_ARG_TRP_THR_ASP	-47.3708
temp2_TRP_ASP_THR_ARG_ASP	-47.3611
temp2_TRP_TRP_ASP_ARG_THR	-47.3537
temp2_SER_THR_TRP_ASP_ARG	-47.3435
temp2_TRP_SER_ARG_ASP_SER	-47.3262
temp2_SER_ASP_TRP_SER_ARG	-47.321
temp2_TRP_ARG_SER_ASP_TRP	-47.3198
temp2_TRP_ARG_THR_TRP_ASP	-47.3194
temp2_ASP_SER_TRP_TRP_ARG	-47.3178
temp2_THR_ASP_ASP_ILE_ARG	-47.3149
temp2_THR_ARG_ILE_TRP_ARG	-47.3105
temp2_SER_ASP_ARG_TRP_SER	-47.309
temp2_THR_ARG_ASP_THR_TRP	-47.3031
temp2_THR_ARG_ILE_ARG_THR	-47.3025
temp2_THR_ARG_TRP_TRP_ASP	-47.2973
temp2_TRP_THR_ARG_ASP_SER	-47.2936
temp2_ILE_ASP_ARG_ASP_THR	-47.2891
temp2_ASP_ILE_ARG_ASP_TRP	-47.268
temp2_ASP_THR_THR_ARG_ASP	-47.2553
temp2_ASP_ILE_ILE_ARG_ARG	-47.252
temp2_ARG_SER_ILE_THR_ARG	-47.2515
temp2_ASP_ASP_THR_ARG_SER	-47.2371
temp2_TRP_ASP_THR_TRP_ARG	-47.237
temp2_ILE_ARG_ASP_ASP_TRP	-47.2343
temp2_ILE_ILE_ARG_TRP_ARG	-47.2014
temp2_SER_ARG_ILE_THR_ARG	-47.2011
temp2_TRP_ARG_TRP_ASP_THR	-47.1949
temp2_THR_ARG_ILE_ARG_SER	-47.1911
temp2_THR_ARG_ASP_TRP_TRP	-47.1828
temp2_TRP_TRP_ASP_ARG_SER	-47.1575
temp2_TRP_SER_ILE_ARG_ARG	-47.1567
temp2_THR_ASP_ARG_SER_THR	-47.1519
temp2_ASP_TRP_TRP_SER_ARG	-47.144
temp2_ASP_ILE_ARG_ASP_THR	-47.1439
temp2_THR_ARG_THR_ASP_TRP	-47.1266
temp2_THR_ASP_ARG_SER_TRP	-47.1142
temp2_TRP_ILE_ARG_ASP_ASP	-47.1059
temp2_ARG_SER_ILE_ARG_TRP	-47.0954
temp2_ARG_SER_ILE_TRP_ARG	-47.0939
temp2_ILE_ASP_THR_ASP_ARG	-47.0916
temp2_ARG_ASP_TRP_SER_ASP	-47.0824
temp2_THR_ASP_ARG_SER_SER	-47.0654
temp2_TRP_SER_ARG_ASP_TRP	-47.0625
temp2_SER_ARG_ILE_TRP_ARG	-47.0591
temp2_ARG_SER_THR_ASP_ASP	-47.0495
temp2_TRP_THR_ARG_ASP_TRP	-47.0445
temp2_SER_ARG_ILE_ARG_THR	-47.0437
temp2_TRP_THR_ILE_ARG_ARG	-47.0428
temp2_SER_SER_ASP_ARG_ASP	-47.04
temp2_TRP_TRP_TRP_ARG_ASP	-47.0395
temp2_ARG_ARG_ILE_THR_SER	-47.0332
temp2_TRP_ARG_THR_ASP_SER	-47.0189
temp2_ARG_SER_TRP_ASP_SER	-47.0172
temp2_ILE_ILE_ARG_ARG_THR	-47.011
temp2_SER_ARG_TRP_THR_ASP	-46.9955
temp2_TRP_SER_ARG_ASP_THR	-46.9714
temp2_THR_ARG_SER_ARG_ILE	-46.9714
temp2_SER_ASP_ASP_ILE_ARG	-46.9623
temp2_ASP_TRP_TRP_ARG_THR	-46.9456
temp2_TRP_THR_ARG_ASP_THR	-46.9424
temp2_SER_ARG_ILE_ARG_SER	-46.9288
temp2_SER_ARG_ASP_THR_TRP	-46.9257
temp2_ARG_SER_TRP_ASP_TRP	-46.9246
temp2_ARG_TRP_SER_ASP_ASP	-46.9225
temp2_SER_ARG_TRP_TRP_ASP	-46.9219
temp2_ASP_SER_SER_ARG_ASP	-46.916
temp2_ASP_ARG_SER_SER_SER	-46.9101
temp2_TRP_ARG_ASP_ILE_ASP	-46.9063
temp2_TRP_ARG_ASP_THR_SER	-46.9043
temp2_ASP_ARG_SER_SER_THR	-46.9041
temp2_ARG_ARG_ILE_TRP_SER	-46.9035
temp2_THR_ASP_THR_THR_ARG	-46.9018
temp2_THR_ASP_THR_ARG_ASP	-46.8787
temp2_ARG_SER_ILE_ARG_THR	-46.8408
temp2_ILE_ILE_ARG_ARG_TRP	-46.8403
temp2_THR_SER_ARG_ASP_SER	-46.8398
temp2_ARG_TRP_ASP_SER_ASP	-46.8279
temp2_THR_ARG_ILE_SER_ARG	-46.8276
temp2_SER_ARG_ASP_TRP_TRP	-46.8051
temp2_ASP_TRP_TRP_ARG_SER	-46.8037
temp2_SER_ASP_ARG_SER_THR	-46.8025
temp2_ARG_ARG_THR_SER_ILE	-46.8012
temp2_ASP_ILE_ASP_ARG_ASP	-46.7968
temp2_ARG_ARG_ILE_THR_THR	-46.7941
temp2_TRP_ARG_ASP_TRP_SER	-46.7913
temp2_ASP_ASP_TRP_ILE_ARG	-46.79
temp2_ARG_THR_THR_ARG_ILE	-46.7891
temp2_ASP_ARG_THR_ILE_ASP	-46.7839
temp2_ILE_ILE_ARG_ARG_SER	-46.7718
temp2_TRP_ARG_ASP_THR_THR	-46.7715
temp2_ASP_SER_ARG_THR_THR	-46.7703
temp2_SER_ASP_ARG_SER_TRP	-46.7642
temp2_ASP_SER_TRP_SER_ARG	-46.7621
temp2_ASP_THR_TRP_THR_ARG	-46.7567
temp2_ARG_SER_ASP_THR_ASP	-46.7561
temp2_ASP_TRP_THR_THR_ARG	-46.7549
temp2_SER_ARG_THR_ASP_TRP	-46.7509
temp2_TRP_SER_THR_ASP_ARG	-46.7438
temp2_THR_ASP_THR_TRP_ARG	-46.7361
temp2_ASP_ARG_SER_SER_TRP	-46.7268
temp2_ARG_ARG_SER_THR_ILE	-46.7161
temp2_SER_ASP_ARG_SER_SER	-46.7157
temp2_THR_TRP_SER_ASP_ARG	-46.7136
temp2_SER_ARG_SER_ARG_ILE	-46.7113
temp2_ILE_ARG_ARG_ILE_TRP	-46.705
temp2_THR_THR_ASP_ARG_ASP	-46.6993
temp2_TRP_ASP_THR_SER_ARG	-46.6973
temp2_ARG_ASP_THR_THR_ASP	-46.6916
temp2_ILE_ILE_ARG_SER_ARG	-46.6802
temp2_TRP_ARG_THR_SER_ASP	-46.673
temp2_THR_SER_ILE_ARG_ARG	-46.673
temp2_ASP_SER_ARG_THR_TRP	-46.6598
temp2_ASP_SER_ARG_THR_SER	-46.6432
temp2_TRP_ARG_ASP_TRP_THR	-46.6421
temp2_ARG_ARG_ILE_TRP_THR	-46.6417
temp2_ASP_ASP_SER_ARG_THR	-46.635
temp2_ILE_ARG_ARG_ILE_SER	-46.622
temp2_ARG_THR_ILE_THR_ARG	-46.6173
temp2_ASP_THR_TRP_TRP_ARG	-46.616
temp2_THR_ARG_ASP_SER_TRP	-46.6071
temp2_ILE_ARG_TRP_ASP_ASP	-46.6013
temp2_TRP_THR_THR_ASP_ARG	-46.6001
temp2_ASP_TRP_THR_TRP_ARG	-46.5897
temp2_ARG_SER_ILE_ARG_SER	-46.5858
temp2_ASP_SER_ARG_TRP_THR	-46.5847
temp2_ARG_ARG_SER_TRP_ILE	-46.578
temp2_THR_ARG_TRP_SER_ASP	-46.5777
temp2_SER_ARG_ILE_SER_ARG	-46.5757
temp2_ARG_SER_ILE_SER_ARG	-46.5712
temp2_ARG_SER_ASP_TRP_ASP	-46.5658
temp2_THR_SER_ARG_ASP_TRP	-46.5582
temp2_TRP_ASP_SER_THR_ARG	-46.5538
temp2_SER_ASP_THR_THR_ARG	-46.553
temp2_ASP_ASP_SER_ARG_TRP	-46.5354
temp2_ILE_TRP_ASP_ASP_ARG	-46.5342
temp2_SER_ASP_THR_ARG_ASP	-46.529
temp2_ILE_ARG_ARG_ILE_THR	-46.5231
temp2_TRP_ARG_THR_ASP_THR	-46.5008
temp2_TRP_ARG_SER_THR_ASP	-46.4999
temp2_ARG_SER_SER_ARG_ILE	-46.4973
temp2_ARG_ASP_THR_TRP_ASP	-46.4931
temp2_ARG_THR_ILE_ARG_TRP	-46.493
temp2_ARG_TRP_THR_ASP_SER	-46.4918
temp2_ASP_SER_ARG_TRP_TRP	-46.4903
temp2_SER_SER_ARG_ASP_SER	-46.4818
temp2_THR_SER_ARG_ASP_THR	-46.4807
temp2_ASP_SER_ARG_TRP_SER	-46.4709
temp2_ARG_THR_TRP_ASP_SER	-46.4636
temp2_THR_ARG_THR_THR_ASP	-46.4621
temp2_ARG_THR_ILE_TRP_ARG	-46.4597
temp2_THR_ILE_ASP_ASP_ARG	-46.4596
temp2_ILE_ASP_ASP_THR_ARG	-46.4375
temp2_ASP_ILE_THR_ASP_ARG	-46.4292
temp2_ILE_SER_ARG_ILE_ARG	-46.4106
temp2_SER_ASP_THR_TRP_ARG	-46.387
temp2_TRP_ASP_SER_TRP_ARG	-46.3833
temp2_ARG_THR_THR_ASP_ASP	-46.376
temp2_ASP_SER_TRP_ARG_SER	-46.3737
temp2_ASP_ARG_TRP_ASP_ILE	-46.3697
temp2_TRP_ARG_SER_TRP_ASP	-46.3659
temp2_ARG_TRP_THR_ASP_TRP	-46.3564
temp2_ARG_ILE_THR_ILE_ARG	-46.3533
temp2_THR_ARG_THR_TRP_ASP	-46.3294
temp2_SER_THR_ASP_ARG_ASP	-46.3235
temp2_SER_TRP_SER_ASP_ARG	-46.3218
temp2_TRP_ASP_SER_ARG_ASP	-46.3142
temp2_ARG_ARG_ILE_SER_SER	-46.3142
temp2_SER_SER_ILE_ARG_ARG	-46.3129
temp2_THR_TRP_ARG_THR_ASP	-46.2969
temp2_ASP_ASP_SER_ARG_SER	-46.284
temp2_THR_SER_THR_ASP_ARG	-46.2713
temp2_ILE_ASP_ASP_TRP_ARG	-46.2684
temp2_TRP_ARG_ASP_SER_SER	-46.2592
temp2_THR_ARG_SER_ASP_TRP	-46.2585
[truncated: 5,777 more rows]
